# Supplementary material for: Constraining models of dominance for nonsynonymous mutations in the human genome
Source: PLoS Genet. 2024 Sep 20;20(9):e1011198. doi: 10.1371/journal.pgen.1011198 (PMC11446423; doi:10.1371/journal.pgen.1011198)
Supplement: S1 Table — Parameters are as follows: Nchrm denotes the number of haploid chromosomes in the sample of the European ancestry individuals in the 1000 Genomes Project; θS is the mutation rate at synonymous sites; N1, N2 and NC are the population sizes relative to the ancestral population, and T1, T2, and TC are the length of time in each epoch in 2Nanc generations. (XLSX) [file pgen.1011198.s001.xlsx]

## Sheet: Sheet1
Nchrm	θS	N1	T1	N2	T2	NC	TC
864	5988.52	0.08458	0.01	1.09948	0.0704	53.2986	0.02007
