# Supplementary material for: Constraining models of dominance for nonsynonymous mutations in the human genome
Source: PLoS Genet. 2024 Sep 20;20(9):e1011198. doi: 10.1371/journal.pgen.1011198 (PMC11446423; doi:10.1371/journal.pgen.1011198)
Supplement: S2 Table — Parameters are as follows: Nchrm denotes the number of haploid chromosomes; θS is the mutation rate at synonymous sites; LNS/LS is the ratio of possible nonsynonymous to synonymous mutations; μ is the per base pair mutation rate per generation; LS is total count of synonymous sites, LNS is the total count of nonsynonymous sites; Nanc denotes the ancestral population size. (XLSX) [file pgen.1011198.s002.xlsx]

## Sheet: Sheet1
Nchrm	θS	LNS/LS	θNS	μ	Ls	LNS	Nanc
864	5988.52	2.31	13833.5	1.5e-08	8058343	18614771	12385.8
