# Supplementary material for: Constraining models of dominance for nonsynonymous mutations in the human genome
Source: PLoS Genet. 2024 Sep 20;20(9):e1011198. doi: 10.1371/journal.pgen.1011198 (PMC11446423; doi:10.1371/journal.pgen.1011198)
Supplement: S3 Table — E[s] represents the expected selection coefficient, which is computed as α*β/Nanc. AIC refers to the Akaike information criterion based on model log-likelihood and number of parameters. (XLSX) [file pgen.1011198.s003.xlsx]

## Sheet: Sheet1
h	Log-likelihood	(shape)	(scale)	E[s]	h*s	AIC
0	-1863.75	0.133843	98401.6	0.5317	0	3731.49
0.05	-1473.77	0.14994	14662	0.0887	0.004435	2951.53
0.1	-1459.84	0.162546	6168.9	0.0405	0.00405	2923.68
0.15	-1454.99	0.169798	3703.36	0.0254	0.00381	2913.98
0.25	-1451.66	0.178227	1972.53	0.0142	0.00355	2907.32
0.35	-1450.78	0.182896	1320.48	0.0097	0.003395	2905.55
0.45	-1450.58	0.185568	991.845	0.0074	0.00333	2905.17
0.5	-1450.58	0.186789	878.3	0.0066	0.0033	2905.16
0.75	-1450.83	0.190076	561.13	0.0043	0.003225	2905.66
1	-1451.11	0.191754	412.519	0.0032	0.0032	2906.22
