# Supplementary material for: Constraining models of dominance for nonsynonymous mutations in the human genome
Source: PLoS Genet. 2024 Sep 20;20(9):e1011198. doi: 10.1371/journal.pgen.1011198 (PMC11446423; doi:10.1371/journal.pgen.1011198)
Supplement: S4 Table — AIC was computed based on the number of free parameters of the discrete model (4 parameters). The ΔAIC corresponds to the difference between the corresponding gamma AIC to discrete models assuming the same dominance coefficient. Negative values indicate a better fit for the discrete DFE compared to the gamma DFE for that particular dominance coefficient (h). (XLSX) [file pgen.1011198.s004.xlsx]

## Sheet: Sheet1
h	Log-likelihood	AIC	AIC
0	-1610.69	3229.38	-502.116
0.05	-1543.11	3094.22	142.692
0.1	-1476.36	2960.71	37.03
0.15	-1458.26	2924.51	10.53
0.25	-1455.37	2918.75	11.43
0.35	-1455.22	2918.43	12.882
0.45	-1453.87	2915.73	10.562
0.5	-1452.97	2913.94	8.778
0.75	-1448.74	2905.47	-0.192
1	-1446.76	2901.52	-4.7
