# Supplementary material for: Constraining models of dominance for nonsynonymous mutations in the human genome
Source: PLoS Genet. 2024 Sep 20;20(9):e1011198. doi: 10.1371/journal.pgen.1011198 (PMC11446423; doi:10.1371/journal.pgen.1011198)
Supplement: S5 Table — The first entry is the number of singletons, followed by the number of doubletons, etc. Note, this SFS has not yet been folded. (TXT) [file pgen.1011198.s005.txt]

57264 9395 4360 2567 1803 1368 1155 934 768 693 603 475 445 376 372 352 321 296 263 262 228 223 243 191 201 197 175 175 147 150 147 160 139 113 100 127 117 100 115 109 104 109 100 99 84 89 97 77 100 84 97 71 71 68 65 85 62 64 67 78 65 57 66 56 70 61 57 58 67 52 49 64 52 68 49 60 61 52 64 57 42 44 42 49 50 38 53 44 44 50 42 46 40 51 45 59 46 37 48 44 38 40 38 40 42 48 37 44 46 36 54 42 32 32 27 42 35 36 24 33 29 24 35 36 32 32 25 42 40 31 38 31 30 28 29 32 32 27 30 32 39 38 30 28 31 29 26 32 28 29 25 26 29 25 21 28 27 27 23 37 20 23 26 24 22 33 25 17 26 23 21 29 26 21 26 22 33 14 26 21 24 25 18 18 20 17 13 23 32 32 24 24 13 22 24 16 26 23 36 22 14 12 20 13 20 21 20 19 17 24 30 18 22 28 21 10 24 18 21 18 29 23 12 22 18 15 11 17 27 19 10 15 20 23 18 17 27 22 21 24 21 13 15 16 19 23 19 20 14 20 13 16 22 17 9 16 25 13 18 21 17 20 16 9 8 22 15 33 8 11 24 23 22 14 17 18 21 19 4 9 23 8 13 11 12 14 17 14 19 17 18 14 18 13 14 12 21 14 7 12 12 10 11 15 10 14 15 18 20 13 20 19 16 14 9 9 20 22 7 8 15 8 11 16 13 15 21 11 11 6 12 14 12 12 20 9 17 18 8 16 6 10 14 19 18 12 20 11 10 17 21 18 9 11 9 15 7 4 12 9 12 8 8 7 10 12 12 9 8 13 14 13 11 14 3 9 7 7 12 12 10 7 11 8 12 17 16 18 13 18 8 4 5 15 7 9 10 15 10 8 10 12 8 15 8 15 4 11 13 7 17 7 13 7 8 16 9 10 5 10 10 10 11 17 8 6 9 17 12 15 17 15 8 4 11 9 5 13 5 13 5 15 20 10 12 15 5 4 10 11 12 9 10 6 7 11 13 7 12 14 9 16 14 7 13 9 8 8 8 8 11 8 6 9 7 11 11 9 5 10 10 14 7 10 8 7 5 5 6 9 7 10 8 10 12 5 9 7 9 8 5 2 4 9 14 5 7 7 6 10 7 8 5 6 6 2 7 12 14 7 12 14 9 5 4 5 7 9 7 7 13 9 4 8 7 12 10 8 8 7 5 7 12 3 13 10 9 8 8 13 6 8 17 10 9 8 7 7 7 8 10 12 12 6 5 14 7 10 14 10 7 8 9 5 4 6 11 8 15 7 9 5 7 12 18 7 4 6 2 6 8 6 9 9 8 5 5 9 7 7 5 6 8 5 6 5 8 5 8 9 9 4 5 4 4 7 5 11 11 10 6 5 7 8 6 5 8 6 14 15 4 3 7 11 4 8 5 5 8 2 7 9 9 7 6 7 4 17 3 6 4 5 9 4 8 3 7 12 10 7 11 8 7 6 4 10 5 5 10 5 5 14 11 7 7 11 1 5 7 6 6 2 7 6 2 6 8 8 6 8 6 8 9 3 3 7 9 6 5 7 7 3 9 5 6 6 3 13 8 6 4 9 12 5 6 9 7 6 3 5 2 10 14 10 5 4 5 8 5 8 3 8 10 2 3 1 3 6 7 7 7 6 4 10 5 5 5 3 4 6 4 7 7 7 8 4 10 5 6 6 12 3 3 1 4 2 4 2 4 3 3 10 2 9 4 6 2 9 5 3 0 10 6 11 6 4 4 5 5 7 4 2 5 9 6 5 7 2 5 3 5 5 2 5 0 7 3 6 5 4 4 6 6 5 2 3 11 4 2 4 5 8 4 6 11 4 3 3 8 6 5 6 4 8 4 8 3 9 7 8 5 7 8 7 4 6 7 3 8 6 9 8 14 12 7 10 6 7 20 19 24 57 67 423
