# Supplementary material for: Constraining models of dominance for nonsynonymous mutations in the human genome
Source: PLoS Genet. 2024 Sep 20;20(9):e1011198. doi: 10.1371/journal.pgen.1011198 (PMC11446423; doi:10.1371/journal.pgen.1011198)
Supplement: S6 Table — The first entry is the number of singletons, followed by the number of doubletons, etc. Note, this SFS has not yet been folded. (TXT) [file pgen.1011198.s006.txt]

33381 6294 3002 1950 1375 1025 822 719 603 538 458 433 374 351 305 290 275 257 209 263 205 211 181 222 176 179 167 145 171 163 139 161 129 122 135 137 116 92 102 101 91 112 94 90 102 93 88 105 86 71 76 92 69 99 75 82 64 88 98 82 67 73 65 62 77 73 61 54 72 66 75 59 56 64 53 62 56 56 58 60 47 57 48 52 49 55 55 50 59 48 44 49 47 43 42 48 45 39 62 45 45 44 43 39 38 48 41 53 51 36 36 38 42 38 31 43 47 47 27 35 52 27 39 43 28 39 28 33 25 29 37 38 31 35 31 43 41 43 43 35 43 33 50 34 39 36 29 45 40 32 34 24 33 44 35 29 39 39 43 37 28 18 27 19 35 34 31 30 39 29 29 52 35 36 35 34 24 25 37 41 33 44 30 29 23 40 26 28 29 22 22 24 25 22 36 21 25 21 29 29 30 24 26 21 27 36 29 15 27 36 38 24 22 34 23 39 35 22 30 24 25 20 22 28 22 30 14 20 18 40 21 20 22 23 25 19 24 23 34 21 32 14 19 15 16 13 24 28 16 29 14 14 17 29 31 23 11 19 24 31 38 26 16 17 15 34 31 31 18 14 29 26 18 19 23 29 28 24 12 18 21 21 18 24 19 27 31 15 14 27 16 14 16 26 22 18 16 21 22 29 17 18 11 13 22 21 26 25 25 15 28 21 19 17 19 22 16 22 14 21 19 12 19 26 21 15 12 17 13 14 20 22 17 19 13 17 19 27 16 14 20 16 15 21 20 13 25 12 8 11 22 19 18 20 19 18 6 22 18 18 31 21 9 12 16 14 19 18 24 24 22 24 15 19 18 20 12 20 16 12 22 19 16 15 18 11 15 17 24 12 9 20 8 7 13 9 14 17 13 16 15 20 21 11 11 16 16 14 20 13 16 14 13 9 15 13 14 8 9 19 9 15 19 11 16 7 12 22 25 13 17 15 11 17 11 16 14 13 13 18 9 8 10 14 16 15 14 7 10 6 12 17 12 11 9 17 11 8 12 13 10 18 19 18 14 9 14 13 17 7 18 12 13 8 15 12 17 15 12 12 13 12 10 12 6 15 18 7 13 12 9 11 7 15 8 15 9 17 9 6 11 9 8 12 18 18 13 14 21 16 10 10 13 17 14 7 16 13 15 13 13 9 11 10 15 3 11 9 14 7 16 11 10 15 9 8 6 15 12 16 18 7 8 17 17 9 12 12 17 6 11 6 11 15 9 11 12 9 4 12 5 7 13 4 14 13 8 8 12 21 6 13 10 10 13 8 8 4 15 12 15 7 8 9 18 14 7 15 5 12 12 9 12 12 9 13 10 15 7 6 7 6 9 7 12 7 10 11 9 12 4 8 11 10 7 12 8 9 14 12 6 10 12 10 4 8 5 10 16 13 7 8 6 3 7 14 12 11 15 6 8 12 8 15 5 11 13 9 7 10 3 12 5 10 10 12 10 6 10 8 8 7 6 6 10 11 5 7 3 12 11 7 11 5 4 5 3 5 3 3 9 12 1 4 7 5 6 12 9 7 13 10 8 13 10 8 9 5 7 9 5 7 11 11 9 8 11 7 6 4 11 7 7 7 4 5 15 5 5 8 8 5 5 6 8 4 9 8 7 11 10 4 11 8 6 8 11 10 8 7 6 2 3 8 12 3 10 3 7 12 6 7 14 6 10 7 9 10 6 3 7 5 9 5 5 5 7 5 8 14 10 6 2 7 9 7 9 6 8 5 5 10 11 8 9 7 8 5 6 8 7 2 7 10 4 9 7 10 4 3 10 9 7 7 6 3 3 6 4 5 6 10 6 5 4 11 10 8 1 2 5 3 4 6 5 6 19 5 7 11 10 8 5 5 5 3 6 10 12 8 3 9 5 5 5 12 6 5 11 11 3 12 6 12 3 4 10 8 16 16 20 44 91 402
