# Supplementary material for: Constraining models of dominance for nonsynonymous mutations in the human genome
Source: PLoS Genet. 2024 Sep 20;20(9):e1011198. doi: 10.1371/journal.pgen.1011198 (PMC11446423; doi:10.1371/journal.pgen.1011198)
Supplement: S7 Table — First column shows the log-likelihood of each model. Columns 2–6 show the MLEs of the proportions of mutations inferred in each bin of the DFE. Columns 7–11 show the value of h assumed for the 5 bins of the discrete DFE. Columns 12–16 show the expected value of s for each bin of the DFE, multiplied by the corresponding value of h. “average_inferred_hs” corresponds to the average h*s inferred for each model, where each bin of the DFE is weighted by the proportion of mutations inferred to be in that bin. This was plotted in S7 Fig. “mean_h” is the average of h across all 5 bins of the DFE. “mean_hs” is the average of Columns 12–16 for each DFE. This is the average h*s model space shown in S8 Fig “neut” corresponds to 0<|s|≤10−5, “nneut” corresponds to 10−5<|s|≤10−4, “wkdel” corresponds to 10−4<|s|≤10−3, “moddel” corresponds to 10−3<|s|≤10−2, and “strdel” corresponds to 10−2<|s|≤0.5. (XLS) [file pgen.1011198.s007.xls]

## Sheet: hs_results.KEL
Likelihood	neut	nneut	wkdel	moddel	strdel	h5	h4	h3	h2	h1	hs_neut	hs_nneut	hs_wkdel	hs_moddel	hs_strdel	average_inferred_hs	mean_h	mean_hs
-1451.68	0.150645	0.205124	0.226786	0.233727	0.183718	0.5	0.05	0.5	0.5	0.05	2.5e-06	2.75e-06	0.000275	0.00275	0.01275	0.00304846	0.32	0.00315605
-1451.68	0.100122	0.25048	0.232936	0.232173	0.184289	0.5	0	0.5	0.5	0.05	2.5e-06	0	0.000275	0.00275	0.01275	0.00305247	0.31	0.0031555
-1451.71	0.182203	0.177391	0.222123	0.235178	0.183105	0.5	0.1	0.5	0.5	0.05	2.5e-06	5.5e-06	0.000275	0.00275	0.01275	0.00304385	0.33	0.0031566
-1451.73	0.140813	0.216831	0.219824	0.225695	0.196837	0.5	0.05	0.5	0.45	0.05	2.5e-06	2.75e-06	0.000275	0.002475	0.01275	0.00312966	0.31	0.00310105
-1451.74	0.174418	0.187097	0.215136	0.226931	0.196418	0.5	0.1	0.5	0.45	0.05	2.5e-06	5.5e-06	0.000275	0.002475	0.01275	0.00312661	0.32	0.0031016
-1451.75	0.205376	0.156862	0.219019	0.235926	0.182817	0.5	0.15	0.5	0.5	0.05	2.5e-06	8.25e-06	0.000275	0.00275	0.01275	0.00304175	0.34	0.00315715
-1451.76	0.199513	0.164735	0.212067	0.227394	0.196291	0.5	0.15	0.5	0.45	0.05	2.5e-06	8.25e-06	0.000275	0.002475	0.01275	0.00312568	0.33	0.00310215
-1451.76	0.0890862	0.262847	0.22674	0.223786	0.19754	0.5	0	0.5	0.45	0.05	2.5e-06	0	0.000275	0.002475	0.01275	0.00313508	0.3	0.0031005
-1451.83	0.229805	0.13898	0.206643	0.228683	0.195889	0.5	0.25	0.5	0.45	0.05	2.5e-06	1.375e-05	0.000275	0.002475	0.01275	0.00312289	0.35	0.00310325
-1451.83	0.235365	0.130872	0.214431	0.236713	0.182619	0.5	0.25	0.5	0.5	0.05	2.5e-06	1.375e-05	0.000275	0.00275	0.01275	0.00304071	0.36	0.00315825
-1451.91	0.249182	0.122912	0.202646	0.229881	0.195379	0.5	0.35	0.5	0.45	0.05	2.5e-06	1.925e-05	0.000275	0.002475	0.01275	0.00311876	0.37	0.00310435
-1451.92	0.253776	0.115502	0.210851	0.237735	0.182136	0.5	0.35	0.5	0.5	0.05	2.5e-06	1.925e-05	0.000275	0.00275	0.01275	0.00303684	0.38	0.00315935
-1451.93	0.180277	0.189971	0.190954	0.216759	0.222037	0.5	0.15	0.5	0.35	0.05	2.5e-06	8.25e-06	0.000275	0.001925	0.01275	0.00330277	0.31	0.00299215
-1451.94	0.215645	0.159716	0.184848	0.218237	0.221554	0.5	0.25	0.5	0.35	0.05	2.5e-06	1.375e-05	0.000275	0.001925	0.01275	0.00329848	0.33	0.00299325
-1451.94	0.1552	0.211365	0.195491	0.215681	0.222264	0.5	0.1	0.5	0.35	0.05	2.5e-06	5.5e-06	0.000275	0.001925	0.01275	0.00330436	0.3	0.0029916
-1451.98	0.106549	0.243185	0.237182	0.252696	0.160388	0.5	0	0.5	0.5	0.1	2.5e-06	0	0.000275	0.00275	0.0255	0.00485031	0.32	0.0057055
-1451.99	0.237001	0.142625	0.179701	0.219338	0.221334	0.5	0.35	0.5	0.35	0.05	2.5e-06	1.925e-05	0.000275	0.001925	0.01275	0.003297	0.35	0.00299435
-1451.99	0.263195	0.111352	0.20011	0.229894	0.195449	0.5	0.45	0.5	0.45	0.05	2.5e-06	2.475e-05	0.000275	0.002475	0.01275	0.00311941	0.39	0.00310545
-1451.99	0.15508	0.199805	0.230955	0.254437	0.159722	0.5	0.05	0.5	0.5	0.1	2.5e-06	2.75e-06	0.000275	0.00275	0.0255	0.00483707	0.33	0.00570605
-1451.99	0.116416	0.245701	0.20104	0.214092	0.222751	0.5	0.05	0.5	0.35	0.05	2.5e-06	2.75e-06	0.000275	0.001925	0.01275	0.00330846	0.29	0.00299105
-1452.01	0.266928	0.10465	0.208358	0.237852	0.182212	0.5	0.45	0.5	0.5	0.05	2.5e-06	2.475e-05	0.000275	0.00275	0.01275	0.00303785	0.4	0.00316045
-1452.02	0.186816	0.171552	0.226876	0.255364	0.159392	0.5	0.1	0.5	0.5	0.1	2.5e-06	5.5e-06	0.000275	0.00275	0.0255	0.00483054	0.34	0.0057066
-1452.03	0.26768	0.108509	0.198104	0.230372	0.195334	0.5	0.5	0.5	0.45	0.05	2.5e-06	2.75e-05	0.000275	0.002475	0.01275	0.00311881	0.4	0.003106
-1452.04	0.252201	0.130745	0.17596	0.219871	0.221223	0.5	0.45	0.5	0.35	0.05	2.5e-06	2.475e-05	0.000275	0.001925	0.01275	0.0032961	0.37	0.00299545
-1452.05	0.271465	0.101544	0.206685	0.238381	0.181925	0.5	0.5	0.5	0.5	0.05	2.5e-06	2.75e-05	0.000275	0.00275	0.01275	0.0030354	0.41	0.003161
-1452.06	0.144843	0.211983	0.223361	0.247571	0.172242	0.5	0.05	0.5	0.45	0.1	2.5e-06	2.75e-06	0.000275	0.002475	0.0255	0.00506728	0.32	0.00565105
-1452.07	0.209411	0.151482	0.223912	0.256026	0.159169	0.5	0.15	0.5	0.5	0.1	2.5e-06	8.25e-06	0.000275	0.00275	0.0255	0.00482624	0.35	0.00570715
-1452.07	0.25818	0.126344	0.174131	0.220077	0.221267	0.5	0.5	0.5	0.35	0.05	2.5e-06	2.75e-05	0.000275	0.001925	0.01275	0.00329681	0.38	0.002996
-1452.08	0.178832	0.181644	0.219055	0.248488	0.17198	0.5	0.1	0.5	0.45	0.1	2.5e-06	5.5e-06	0.000275	0.002475	0.0255	0.00506219	0.33	0.0056516
-1452.08	0.0948443	0.256394	0.230272	0.245585	0.172904	0.5	0	0.5	0.45	0.1	2.5e-06	0	0.000275	0.002475	0.0255	0.00508045	0.31	0.0056505
-1452.11	0.202555	0.160672	0.215735	0.249354	0.171683	0.5	0.15	0.5	0.45	0.1	2.5e-06	8.25e-06	0.000275	0.002475	0.0255	0.00505622	0.34	0.00565215
-1452.12	0.0606163	0.294901	0.209251	0.211928	0.223304	0.5	0	0.5	0.35	0.05	2.5e-06	0	0.000275	0.001925	0.01275	0.00331278	0.28	0.0029905
-1452.16	0.238693	0.125959	0.219544	0.256982	0.158823	0.5	0.25	0.5	0.5	0.1	2.5e-06	1.375e-05	0.000275	0.00275	0.0255	0.00481938	0.37	0.00570825
-1452.18	0.233317	0.133975	0.211056	0.25023	0.171421	0.5	0.25	0.5	0.45	0.1	2.5e-06	1.375e-05	0.000275	0.002475	0.0255	0.00505103	0.36	0.00565325
-1452.23	0.2337	0.164014	0.13045	0.225335	0.246501	0.5	0.45	0.5	0.25	0.05	2.5e-06	2.475e-05	0.000275	0.001375	0.01275	0.00349323	0.35	0.00288545
-1452.24	0.240509	0.159477	0.127912	0.225724	0.246378	0.5	0.5	0.5	0.25	0.05	2.5e-06	2.75e-05	0.000275	0.001375	0.01275	0.00349185	0.36	0.002886
-1452.24	0.215596	0.177412	0.136204	0.224153	0.246634	0.5	0.35	0.5	0.25	0.05	2.5e-06	1.925e-05	0.000275	0.001375	0.01275	0.00349421	0.33	0.00288435
-1452.25	0.256567	0.110949	0.216311	0.257487	0.158686	0.5	0.35	0.5	0.5	0.1	2.5e-06	1.925e-05	0.000275	0.00275	0.0255	0.00481685	0.39	0.00570935
-1452.26	0.25168	0.118842	0.207283	0.251136	0.171059	0.5	0.35	0.5	0.45	0.1	2.5e-06	1.925e-05	0.000275	0.002475	0.0255	0.00504349	0.38	0.00565435
-1452.28	0.31395	0	0.115938	0.298596	0.271516	0.5	0	0.05	0.15	0.05	2.5e-06	0	2.75e-05	0.000825	0.01275	0.00371215	0.15	0.002721
-1452.28	0.314054	0	0.115824	0.298603	0.27152	0.5	0.05	0.05	0.15	0.05	2.5e-06	2.75e-06	2.75e-05	0.000825	0.01275	0.00371219	0.16	0.00272155
-1452.28	0.314127	0	0.115854	0.298522	0.271496	0.5	0.1	0.05	0.15	0.05	2.5e-06	5.5e-06	2.75e-05	0.000825	0.01275	0.00371183	0.17	0.0027221
-1452.28	0.314187	1.21347e-15	0.11573	0.298549	0.271534	0.5	0.15	0.05	0.15	0.05	2.5e-06	8.25e-06	2.75e-05	0.000825	0.01275	0.00371233	0.18	0.00272265
-1452.28	0.314439	6.1953e-15	0.115502	0.298605	0.271454	0.5	0.25	0.05	0.15	0.05	2.5e-06	1.375e-05	2.75e-05	0.000825	0.01275	0.00371135	0.2	0.00272375
-1452.28	0.314599	1.77132e-19	0.115361	0.298516	0.271523	0.5	0.35	0.05	0.15	0.05	2.5e-06	1.925e-05	2.75e-05	0.000825	0.01275	0.00371216	0.22	0.00272485
-1452.28	0.190311	0.196961	0.143539	0.222304	0.246886	0.5	0.25	0.5	0.25	0.05	2.5e-06	1.375e-05	0.000275	0.001375	0.01275	0.00349613	0.31	0.00288325
-1452.28	0.314749	1.03463e-15	0.11527	0.298475	0.271505	0.5	0.45	0.05	0.15	0.05	2.5e-06	2.475e-05	2.75e-05	0.000825	0.01275	0.00371189	0.24	0.00272595
-1452.28	0.31481	3.42552e-21	0.115158	0.298534	0.271498	0.5	0.5	0.05	0.15	0.05	2.5e-06	2.75e-05	2.75e-05	0.000825	0.01275	0.00371185	0.25	0.0027265
-1452.34	0.268762	0.101223	0.213619	0.257794	0.158601	0.5	0.45	0.5	0.5	0.1	2.5e-06	2.475e-05	0.000275	0.00275	0.0255	0.00481518	0.41	0.00571045
-1452.35	0.264701	0.108477	0.204268	0.251524	0.171029	0.5	0.45	0.5	0.45	0.1	2.5e-06	2.475e-05	0.000275	0.002475	0.0255	0.00504329	0.4	0.00565545
-1452.38	0.273407	0.0977129	0.212295	0.258129	0.158456	0.5	0.5	0.5	0.5	0.1	2.5e-06	2.75e-05	0.000275	0.00275	0.0255	0.00481225	0.42	0.005711
-1452.39	0.26927	0.105456	0.202556	0.251731	0.170986	0.5	0.5	0.5	0.45	0.1	2.5e-06	2.75e-05	0.000275	0.002475	0.0255	0.00504245	0.41	0.005656
-1452.39	0.148932	0.231537	0.152047	0.220161	0.247324	0.5	0.15	0.5	0.25	0.05	2.5e-06	8.25e-06	0.000275	0.001375	0.01275	0.0035002	0.29	0.00288215
-1452.45	0.181854	0.18798	0.192435	0.240847	0.196883	0.5	0.15	0.5	0.35	0.1	2.5e-06	8.25e-06	0.000275	0.001925	0.0255	0.00553907	0.32	0.00554215
-1452.46	0.223373	0.164101	0.137109	0.229788	0.245629	0.5	0.35	0.45	0.25	0.05	2.5e-06	1.925e-05	0.0002475	0.001375	0.01275	0.00348538	0.32	0.00287885
-1452.46	0.239549	0.152745	0.131349	0.230938	0.245418	0.5	0.45	0.45	0.25	0.05	2.5e-06	2.475e-05	0.0002475	0.001375	0.01275	0.00348351	0.34	0.00287995
-1452.46	0.154829	0.211647	0.196327	0.240286	0.19691	0.5	0.1	0.5	0.35	0.1	2.5e-06	5.5e-06	0.000275	0.001925	0.0255	0.0055393	0.31	0.0055416
-1452.46	0.215767	0.159443	0.185815	0.242603	0.196372	0.5	0.25	0.5	0.35	0.1	2.5e-06	1.375e-05	0.000275	0.001925	0.0255	0.00552832	0.34	0.00554325
-1452.47	0.245783	0.148788	0.128691	0.231376	0.245363	0.5	0.5	0.45	0.25	0.05	2.5e-06	2.75e-05	0.0002475	0.001375	0.01275	0.00348307	0.35	0.0028805
-1452.48	0.199961	0.182118	0.143584	0.228486	0.245851	0.5	0.25	0.45	0.25	0.05	2.5e-06	1.375e-05	0.0002475	0.001375	0.01275	0.00348732	0.3	0.00287775
-1452.48	0.177261	0.182978	0.195897	0.223888	0.219976	0.5	0.1	0.45	0.35	0.05	2.5e-06	5.5e-06	0.0002475	0.001925	0.01275	0.00328561	0.29	0.0029861
-1452.49	0.199534	0.163915	0.192059	0.224744	0.219747	0.5	0.15	0.45	0.35	0.05	2.5e-06	8.25e-06	0.0002475	0.001925	0.01275	0.00328379	0.3	0.00298665
-1452.49	0.145638	0.210552	0.200773	0.222786	0.220251	0.5	0.05	0.45	0.35	0.05	2.5e-06	2.75e-06	0.0002475	0.001925	0.01275	0.00328769	0.28	0.00298555
-1452.49	0.118829	0.25701	0.158171	0.218428	0.247563	0.5	0.1	0.5	0.25	0.05	2.5e-06	5.5e-06	0.000275	0.001375	0.01275	0.00350198	0.28	0.0028816
-1452.5	0.237444	0.141836	0.181024	0.24361	0.196086	0.5	0.35	0.5	0.35	0.1	2.5e-06	1.925e-05	0.000275	0.001925	0.0255	0.00552224	0.36	0.00554435
-1452.51	0.117666	0.244294	0.201938	0.238869	0.197233	0.5	0.05	0.5	0.35	0.1	2.5e-06	2.75e-06	0.000275	0.001925	0.0255	0.00554576	0.3	0.00554105
-1452.52	0.111141	0.238095	0.238632	0.281708	0.130423	0.5	0	0.5	0.5	0.5	2.5e-06	0	0.000275	0.00275	0.1275	0.0174696	0.4	0.0261055
-1452.53	0.112104	0.237044	0.239047	0.279928	0.131877	0.5	0	0.5	0.5	0.45	2.5e-06	0	0.000275	0.00275	0.11475	0.0159687	0.39	0.0235555
-1452.53	0.229712	0.138369	0.186706	0.225703	0.21951	0.5	0.25	0.45	0.35	0.05	2.5e-06	1.375e-05	0.0002475	0.001925	0.01275	0.00328191	0.32	0.00298775
-1452.54	0.13012	0.21613	0.226021	0.234053	0.19368	0.5	0	0.45	0.45	0.05	2.5e-06	0	0.0002475	0.002475	0.01275	0.00310497	0.29	0.003095
-1452.54	0.111598	0.237529	0.239366	0.260455	0.151052	0.5	0	0.5	0.5	0.15	2.5e-06	0	0.000275	0.00275	0.03825	0.00656009	0.33	0.0082555
-1452.54	0.158855	0.195374	0.232675	0.283233	0.129864	0.5	0.05	0.5	0.5	0.5	2.5e-06	2.75e-06	0.000275	0.00275	0.1275	0.0174014	0.41	0.0261061
-1452.55	0.0979707	0.252357	0.207814	0.221069	0.220789	0.5	0	0.45	0.35	0.05	2.5e-06	0	0.0002475	0.001925	0.01275	0.00329229	0.27	0.002985
-1452.55	0.164464	0.210547	0.152339	0.226397	0.246253	0.5	0.15	0.45	0.25	0.05	2.5e-06	8.25e-06	0.0002475	0.001375	0.01275	0.00349088	0.28	0.00287665
-1452.56	0.160255	0.193824	0.233048	0.281669	0.131205	0.5	0.05	0.5	0.5	0.45	2.5e-06	2.75e-06	0.000275	0.00275	0.11475	0.0158953	0.4	0.0235561
-1452.56	0.252435	0.130264	0.176972	0.244374	0.195954	0.5	0.45	0.5	0.35	0.1	2.5e-06	2.475e-05	0.000275	0.001925	0.0255	0.00551978	0.38	0.00554545
-1452.56	0.172212	0.178843	0.220311	0.235467	0.193168	0.5	0.05	0.45	0.45	0.05	2.5e-06	2.75e-06	0.0002475	0.002475	0.01275	0.00310112	0.3	0.00309555
-1452.57	0.257923	0.0669088	0.113801	0.287929	0.273438	0.5	0	0.1	0.15	0.05	2.5e-06	0	5.5e-05	0.000825	0.01275	0.00373078	0.16	0.0027265
-1452.57	0.159719	0.194368	0.233451	0.261886	0.150576	0.5	0.05	0.5	0.5	0.15	2.5e-06	2.75e-06	0.000275	0.00275	0.03825	0.00654486	0.34	0.00825605
-1452.57	0.262021	0.0662156	0.110275	0.288104	0.273384	0.5	0.05	0.1	0.15	0.05	2.5e-06	2.75e-06	5.5e-05	0.000825	0.01275	0.00373024	0.17	0.00272705
-1452.57	0.270295	0.0599147	0.108747	0.287556	0.27349	0.5	0.1	0.1	0.15	0.05	2.5e-06	5.5e-06	5.5e-05	0.000825	0.01275	0.00373121	0.18	0.0027276
-1452.58	0.269422	0.0647923	0.104552	0.287721	0.273512	0.5	0.15	0.1	0.15	0.05	2.5e-06	8.25e-06	5.5e-05	0.000825	0.01275	0.0037316	0.19	0.00272815
-1452.58	0.247834	0.124205	0.182151	0.226513	0.219297	0.5	0.35	0.45	0.35	0.05	2.5e-06	1.925e-05	0.0002475	0.001925	0.01275	0.00328017	0.34	0.00298885
-1452.59	0.191061	0.16638	0.228988	0.283854	0.129717	0.5	0.1	0.5	0.5	0.5	2.5e-06	5.5e-06	0.000275	0.00275	0.1275	0.0173839	0.42	0.0261066
-1452.59	0.25808	0.126377	0.175029	0.244631	0.195884	0.5	0.5	0.5	0.35	0.1	2.5e-06	2.75e-05	0.000275	0.001925	0.0255	0.0055182	0.39	0.005546
-1452.59	0.146103	0.210491	0.223529	0.277961	0.141917	0.5	0.05	0.5	0.45	0.5	2.5e-06	2.75e-06	0.000275	0.002475	0.1275	0.0188448	0.4	0.026051
-1452.6	0.113377	0.235703	0.239439	0.276187	0.135294	0.5	0	0.5	0.5	0.35	2.5e-06	0	0.000275	0.00275	0.08925	0.0129006	0.37	0.0184555
-1452.6	0.2013	0.152928	0.216645	0.236194	0.192933	0.5	0.1	0.45	0.45	0.05	2.5e-06	5.5e-06	0.0002475	0.002475	0.01275	0.00309943	0.31	0.0030961
-1452.6	0.277116	0.0614793	0.100527	0.287303	0.273574	0.5	0.25	0.1	0.15	0.05	2.5e-06	1.375e-05	5.5e-05	0.000825	0.01275	0.00373217	0.21	0.00272925
-1452.6	0.147499	0.208964	0.224096	0.276082	0.143359	0.5	0.05	0.5	0.45	0.45	2.5e-06	2.75e-06	0.000275	0.002475	0.11475	0.0171963	0.39	0.0235011
-1452.6	0.191113	0.166331	0.229147	0.282472	0.130937	0.5	0.1	0.5	0.5	0.45	2.5e-06	5.5e-06	0.000275	0.00275	0.11475	0.0158662	0.41	0.0235566
-1452.61	0.142509	0.202196	0.232502	0.243064	0.17973	0.5	0	0.45	0.5	0.05	2.5e-06	0	0.0002475	0.00275	0.01275	0.00301788	0.3	0.00315
-1452.61	0.0957233	0.255467	0.230122	0.276225	0.142463	0.5	0	0.5	0.45	0.5	2.5e-06	0	0.000275	0.002475	0.1275	0.0189112	0.39	0.0260505
-1452.61	0.190728	0.166709	0.229506	0.262785	0.150271	0.5	0.1	0.5	0.5	0.15	2.5e-06	5.5e-06	0.000275	0.00275	0.03825	0.00653505	0.35	0.0082566
-1452.61	0.0963973	0.254644	0.230599	0.274443	0.143917	0.5	0	0.5	0.45	0.45	2.5e-06	0	0.000275	0.002475	0.11475	0.0172574	0.38	0.0235005
-1452.61	0.180717	0.179342	0.219517	0.278726	0.141698	0.5	0.1	0.5	0.45	0.5	2.5e-06	5.5e-06	0.000275	0.002475	0.1275	0.0188181	0.41	0.0260516
-1452.62	0.285074	0.055597	0.0992928	0.28629	0.273746	0.5	0.35	0.1	0.15	0.05	2.5e-06	1.925e-05	5.5e-05	0.000825	0.01275	0.0037337	0.23	0.00273035
-1452.62	0.148368	0.207786	0.225372	0.255754	0.16272	0.5	0.05	0.5	0.45	0.15	2.5e-06	2.75e-06	0.000275	0.002475	0.03825	0.00691995	0.33	0.00820105
-1452.62	0.1806	0.179405	0.219827	0.27713	0.143039	0.5	0.1	0.5	0.45	0.45	2.5e-06	5.5e-06	0.000275	0.002475	0.11475	0.0171615	0.4	0.0235016
-1452.63	0.0985113	0.252353	0.231778	0.254121	0.163236	0.5	0	0.5	0.45	0.15	2.5e-06	0	0.000275	0.002475	0.03825	0.00693672	0.32	0.0082005
-1452.63	0.161543	0.192265	0.23393	0.277329	0.134934	0.5	0.05	0.5	0.5	0.35	2.5e-06	2.75e-06	0.000275	0.00275	0.08925	0.0128708	0.38	0.018456
-1452.63	0.135839	0.235096	0.157329	0.225285	0.246451	0.5	0.1	0.45	0.25	0.05	2.5e-06	5.5e-06	0.0002475	0.001375	0.01275	0.00349259	0.27	0.0028761
-1452.64	0.212243	0.147845	0.225862	0.284644	0.129405	0.5	0.15	0.5	0.5	0.5	2.5e-06	8.25e-06	0.000275	0.00275	0.1275	0.0173458	0.43	0.0261072
-1452.64	0.0621186	0.293257	0.210076	0.236819	0.197729	0.5	0	0.5	0.35	0.1	2.5e-06	0	0.000275	0.001925	0.0255	0.0055559	0.29	0.0055405
-1452.64	0.221575	0.134832	0.214201	0.23657	0.192822	0.5	0.15	0.45	0.45	0.05	2.5e-06	8.25e-06	0.0002475	0.002475	0.01275	0.00309868	0.32	0.00309665
-1452.64	0.260997	0.114186	0.178633	0.227011	0.219173	0.5	0.45	0.45	0.35	0.05	2.5e-06	2.475e-05	0.0002475	0.001925	0.01275	0.00327914	0.36	0.00298995
-1452.64	0.297122	0.0403749	0.102873	0.285709	0.273921	0.5	0.45	0.1	0.15	0.05	2.5e-06	2.475e-05	5.5e-05	0.000825	0.01275	0.0037356	0.25	0.00273145
-1452.64	0.18225	0.177327	0.221483	0.256395	0.162544	0.5	0.1	0.5	0.45	0.15	2.5e-06	5.5e-06	0.000275	0.002475	0.03825	0.00691424	0.34	0.0082016
-1452.65	0.202712	0.160349	0.215916	0.279569	0.141453	0.5	0.15	0.5	0.45	0.5	2.5e-06	8.25e-06	0.000275	0.002475	0.1275	0.0187884	0.42	0.0260522
-1452.65	0.303008	0.0312358	0.106496	0.285239	0.274021	0.5	0.5	0.1	0.15	0.05	2.5e-06	2.75e-05	5.5e-05	0.000825	0.01275	0.00373656	0.26	0.002732
-1452.65	0.213801	0.14589	0.22657	0.282948	0.130791	0.5	0.15	0.5	0.5	0.45	2.5e-06	8.25e-06	0.000275	0.00275	0.11475	0.0158504	0.42	0.0235572
-1452.65	0.148792	0.207365	0.224983	0.271846	0.147014	0.5	0.05	0.5	0.45	0.35	2.5e-06	2.75e-06	0.000275	0.002475	0.08925	0.0138566	0.37	0.018401
-1452.65	0.183704	0.16521	0.227609	0.244046	0.179431	0.5	0.05	0.45	0.5	0.05	2.5e-06	2.75e-06	0.0002475	0.00275	0.01275	0.00301612	0.31	0.00315055
-1452.66	0.203244	0.159676	0.216301	0.278025	0.142754	0.5	0.15	0.5	0.45	0.45	2.5e-06	8.25e-06	0.000275	0.002475	0.11475	0.0171305	0.41	0.0235022
-1452.66	0.0977551	0.253123	0.231143	0.270709	0.14727	0.5	0	0.5	0.45	0.35	2.5e-06	0	0.000275	0.002475	0.08925	0.0138777	0.36	0.0184005
-1452.66	0.212454	0.147488	0.226669	0.263233	0.150157	0.5	0.15	0.5	0.5	0.15	2.5e-06	8.25e-06	0.000275	0.00275	0.03825	0.00653148	0.36	0.00825715
-1452.67	0.266092	0.110632	0.176818	0.227393	0.219066	0.5	0.5	0.45	0.35	0.05	2.5e-06	2.75e-05	0.0002475	0.001925	0.01275	0.00327829	0.37	0.0029905
-1452.67	0.0754146	0.294546	0.165777	0.216271	0.247991	0.5	0.05	0.5	0.25	0.05	2.5e-06	2.75e-06	0.000275	0.001375	0.01275	0.00350585	0.27	0.00288105
-1452.67	0.193346	0.16359	0.230303	0.278087	0.134674	0.5	0.1	0.5	0.5	0.35	2.5e-06	5.5e-06	0.000275	0.00275	0.08925	0.0128491	0.39	0.0184566
-1452.68	0.182324	0.177353	0.220789	0.272878	0.146656	0.5	0.1	0.5	0.45	0.35	2.5e-06	5.5e-06	0.000275	0.002475	0.08925	0.0138265	0.38	0.0184016
-1452.68	0.204223	0.158356	0.217769	0.257444	0.162208	0.5	0.15	0.5	0.45	0.15	2.5e-06	8.25e-06	0.000275	0.002475	0.03825	0.00690335	0.35	0.00820215
-1452.71	0.210087	0.141895	0.224005	0.245082	0.178932	0.5	0.1	0.45	0.5	0.05	2.5e-06	5.5e-06	0.0002475	0.00275	0.01275	0.00301211	0.32	0.0031511
-1452.71	0.204397	0.158204	0.217257	0.273815	0.146327	0.5	0.15	0.5	0.45	0.35	2.5e-06	8.25e-06	0.000275	0.002475	0.08925	0.013799	0.39	0.0184021
-1452.72	0.246421	0.113882	0.209761	0.237372	0.192567	0.5	0.25	0.45	0.45	0.05	2.5e-06	1.375e-05	0.0002475	0.002475	0.01275	0.00309682	0.34	0.00309775
-1452.73	0.233149	0.134016	0.211174	0.280425	0.141236	0.5	0.25	0.5	0.45	0.5	2.5e-06	1.375e-05	0.000275	0.002475	0.1275	0.0187621	0.44	0.0260533
-1452.73	0.214069	0.145454	0.227173	0.278903	0.1344	0.5	0.15	0.5	0.5	0.35	2.5e-06	8.25e-06	0.000275	0.00275	0.08925	0.0128264	0.4	0.0184571
-1452.73	0.114796	0.234101	0.240159	0.26981	0.141135	0.5	0	0.5	0.5	0.25	2.5e-06	0	0.000275	0.00275	0.06375	0.00980564	0.35	0.0133555
-1452.74	0.241156	0.122449	0.221886	0.28527	0.129238	0.5	0.25	0.5	0.5	0.5	2.5e-06	1.375e-05	0.000275	0.00275	0.1275	0.0173257	0.45	0.0261082
-1452.74	0.233557	0.133455	0.211538	0.279023	0.142426	0.5	0.25	0.5	0.45	0.45	2.5e-06	1.375e-05	0.000275	0.002475	0.11475	0.0170946	0.43	0.0235032
-1452.75	0.0980623	0.267214	0.16454	0.223443	0.246741	0.5	0.05	0.45	0.25	0.05	2.5e-06	2.75e-06	0.0002475	0.001375	0.01275	0.00349488	0.26	0.00287555
-1452.75	0.241862	0.121489	0.222321	0.28385	0.130478	0.5	0.25	0.5	0.5	0.45	2.5e-06	1.375e-05	0.000275	0.00275	0.11475	0.0158163	0.44	0.0235582
-1452.76	0.228226	0.125937	0.221582	0.245338	0.178917	0.5	0.15	0.45	0.5	0.05	2.5e-06	8.25e-06	0.0002475	0.00275	0.01275	0.00301233	0.33	0.00315165
-1452.76	0.234467	0.132094	0.213163	0.258306	0.16197	0.5	0.25	0.5	0.45	0.15	2.5e-06	1.375e-05	0.000275	0.002475	0.03825	0.00689566	0.37	0.00820325
-1452.76	0.16137	0.192395	0.23433	0.271334	0.14057	0.5	0.05	0.5	0.5	0.25	2.5e-06	2.75e-06	0.000275	0.00275	0.06375	0.00977288	0.36	0.013356
-1452.76	0.241328	0.122144	0.222536	0.264172	0.14982	0.5	0.25	0.5	0.5	0.15	2.5e-06	1.375e-05	0.000275	0.00275	0.03825	0.00652058	0.38	0.00825825
-1452.78	0.150269	0.205655	0.225909	0.265558	0.152609	0.5	0.05	0.5	0.45	0.25	2.5e-06	2.75e-06	0.000275	0.002475	0.06375	0.0104491	0.35	0.0133011
-1452.78	0.0993963	0.251265	0.232078	0.264239	0.153021	0.5	0	0.5	0.45	0.25	2.5e-06	0	0.000275	0.002475	0.06375	0.0104731	0.34	0.0133005
-1452.79	0.262095	0.101099	0.206431	0.238064	0.192312	0.5	0.35	0.45	0.45	0.05	2.5e-06	1.925e-05	0.0002475	0.002475	0.01275	0.00309488	0.36	0.00309885
-1452.8	0.23524	0.131114	0.212928	0.274621	0.146097	0.5	0.25	0.5	0.45	0.35	2.5e-06	1.375e-05	0.000275	0.002475	0.08925	0.0137798	0.41	0.0184032
-1452.81	0.18273	0.176886	0.221458	0.266602	0.152324	0.5	0.1	0.5	0.45	0.25	2.5e-06	5.5e-06	0.000275	0.002475	0.06375	0.0104328	0.36	0.0133016
-1452.81	0.252545	0.117552	0.207832	0.281033	0.141038	0.5	0.35	0.5	0.45	0.5	2.5e-06	1.925e-05	0.000275	0.002475	0.1275	0.018738	0.46	0.0260543
-1452.81	0.192655	0.16435	0.230517	0.272178	0.1403	0.5	0.1	0.5	0.5	0.25	2.5e-06	5.5e-06	0.000275	0.00275	0.06375	0.00975737	0.37	0.0133566
-1452.82	0.253474	0.116225	0.208627	0.279265	0.142409	0.5	0.35	0.5	0.45	0.45	2.5e-06	1.925e-05	0.000275	0.002475	0.11475	0.0170928	0.45	0.0235044
-1452.83	0.24233	0.120778	0.223111	0.279714	0.134066	0.5	0.25	0.5	0.5	0.35	2.5e-06	1.375e-05	0.000275	0.00275	0.08925	0.0127983	0.42	0.0184582
-1452.83	0.258442	0.10799	0.218621	0.285941	0.129005	0.5	0.35	0.5	0.5	0.5	2.5e-06	1.925e-05	0.000275	0.00275	0.1275	0.0172973	0.47	0.0261093
-1452.85	0.253131	0.104136	0.218197	0.245751	0.178785	0.5	0.25	0.45	0.5	0.05	2.5e-06	1.375e-05	0.0002475	0.00275	0.01275	0.00301139	0.35	0.00315275
-1452.85	0.206036	0.156145	0.218394	0.267391	0.152034	0.5	0.15	0.5	0.45	0.25	2.5e-06	8.25e-06	0.000275	0.002475	0.06375	0.0104158	0.37	0.0133022
-1452.85	0.253194	0.11642	0.209638	0.259002	0.161746	0.5	0.35	0.5	0.45	0.15	2.5e-06	1.925e-05	0.000275	0.002475	0.03825	0.00688833	0.39	0.00820435
-1452.85	0.25948	0.10647	0.219416	0.284266	0.130368	0.5	0.35	0.5	0.5	0.45	2.5e-06	1.925e-05	0.000275	0.00275	0.11475	0.0158045	0.46	0.0235593
-1452.86	0.258696	0.107565	0.219374	0.264715	0.14965	0.5	0.35	0.5	0.5	0.15	2.5e-06	1.925e-05	0.000275	0.00275	0.03825	0.00651513	0.4	0.00825935
-1452.86	0.214252	0.145183	0.227733	0.272677	0.140155	0.5	0.15	0.5	0.5	0.25	2.5e-06	8.25e-06	0.000275	0.00275	0.06375	0.0097491	0.38	0.0133572
-1452.87	0.273118	0.0924057	0.203876	0.23839	0.19221	0.5	0.45	0.45	0.45	0.05	2.5e-06	2.475e-05	0.0002475	0.002475	0.01275	0.00309413	0.38	0.00309995
-1452.88	0.253545	0.115976	0.209488	0.274851	0.14614	0.5	0.35	0.5	0.45	0.35	2.5e-06	1.925e-05	0.000275	0.002475	0.08925	0.0137837	0.43	0.0184043
-1452.89	0.265576	0.107039	0.204984	0.281496	0.140905	0.5	0.45	0.5	0.45	0.5	2.5e-06	2.475e-05	0.000275	0.002475	0.1275	0.0187218	0.48	0.0260555
-1452.9	0.136493	0.208894	0.229663	0.255485	0.169465	0.5	0	0.45	0.45	0.1	2.5e-06	0	0.0002475	0.002475	0.0255	0.00501086	0.3	0.005645
-1452.9	0.277369	0.089301	0.202764	0.23828	0.192285	0.5	0.5	0.45	0.45	0.05	2.5e-06	2.75e-05	0.0002475	0.002475	0.01275	0.00309472	0.39	0.0031005
-1452.9	0.265441	0.107249	0.205158	0.279879	0.142273	0.5	0.45	0.5	0.45	0.45	2.5e-06	2.475e-05	0.000275	0.002475	0.11475	0.0170783	0.47	0.0235055
-1452.92	0.270874	0.0977187	0.216232	0.286261	0.128915	0.5	0.45	0.5	0.5	0.5	2.5e-06	2.475e-05	0.000275	0.00275	0.1275	0.0172864	0.49	0.0261105
-1452.93	0.25929	0.106745	0.219739	0.280272	0.133954	0.5	0.35	0.5	0.5	0.35	2.5e-06	1.925e-05	0.000275	0.00275	0.08925	0.0127893	0.44	0.0184593
-1452.93	0.267775	0.0919337	0.215383	0.246408	0.1785	0.5	0.35	0.45	0.5	0.05	2.5e-06	1.925e-05	0.0002475	0.00275	0.01275	0.00300925	0.37	0.00315385
-1452.93	0.235139	0.131184	0.213667	0.268202	0.151808	0.5	0.25	0.5	0.45	0.25	2.5e-06	1.375e-05	0.000275	0.002475	0.06375	0.0104027	0.39	0.0133032
-1452.93	0.266508	0.105521	0.207	0.2593	0.161671	0.5	0.45	0.5	0.45	0.15	2.5e-06	2.475e-05	0.000275	0.002475	0.03825	0.00688587	0.41	0.00820545
-1452.93	0.177739	0.172238	0.224272	0.256633	0.169118	0.5	0.05	0.45	0.45	0.1	2.5e-06	2.75e-06	0.0002475	0.002475	0.0255	0.0050041	0.31	0.00564555
-1452.94	0.270016	0.104176	0.203221	0.281687	0.1409	0.5	0.5	0.5	0.45	0.5	2.5e-06	2.75e-05	0.000275	0.002475	0.1275	0.0187213	0.49	0.026056
-1452.94	0.270716	0.0978731	0.216396	0.284789	0.130226	0.5	0.45	0.5	0.5	0.45	2.5e-06	2.475e-05	0.000275	0.00275	0.11475	0.0157892	0.48	0.0235605
-1452.95	0.270449	0.103386	0.20381	0.28029	0.142066	0.5	0.5	0.5	0.45	0.45	2.5e-06	2.75e-05	0.000275	0.002475	0.11475	0.0170553	0.48	0.023506
-1452.95	0.270873	0.0975721	0.2169	0.26521	0.149446	0.5	0.45	0.5	0.5	0.15	2.5e-06	2.475e-05	0.000275	0.00275	0.03825	0.00650837	0.42	0.00826045
-1452.96	0.150354	0.193352	0.236888	0.263047	0.15636	0.5	0	0.45	0.5	0.1	2.5e-06	0	0.0002475	0.00275	0.0255	0.00476957	0.31	0.0057
-1452.96	0.228551	0.138444	0.149311	0.239944	0.243751	0.5	0.25	0.35	0.25	0.05	2.5e-06	1.375e-05	0.0001925	0.001375	0.01275	0.00346897	0.28	0.00286675
-1452.97	0.242381	0.120598	0.22365	0.273481	0.139889	0.5	0.25	0.5	0.5	0.25	2.5e-06	1.375e-05	0.000275	0.00275	0.06375	0.00973379	0.4	0.0133582
-1452.97	0.265911	0.106357	0.206182	0.275768	0.145783	0.5	0.45	0.5	0.45	0.35	2.5e-06	2.475e-05	0.000275	0.002475	0.08925	0.0137536	0.45	0.0184054
-1452.97	0.27529	0.0944222	0.215003	0.286453	0.128831	0.5	0.5	0.5	0.5	0.5	2.5e-06	2.75e-05	0.000275	0.00275	0.1275	0.0172761	0.5	0.026111
-1452.97	0.24508	0.126896	0.143573	0.240975	0.243476	0.5	0.35	0.35	0.25	0.05	2.5e-06	1.925e-05	0.0001925	0.001375	0.01275	0.00346636	0.3	0.00286785
-1452.97	0.271306	0.101903	0.205759	0.259274	0.161758	0.5	0.5	0.5	0.45	0.15	2.5e-06	2.75e-05	0.000275	0.002475	0.03825	0.00688902	0.42	0.008206
-1452.98	0.205644	0.147321	0.220871	0.257288	0.168877	0.5	0.1	0.45	0.45	0.1	2.5e-06	5.5e-06	0.0002475	0.002475	0.0255	0.00499913	0.32	0.0056461
-1452.98	0.0435847	0.313743	0.17467	0.220683	0.247319	0.5	0	0.45	0.25	0.05	2.5e-06	0	0.0002475	0.001375	0.01275	0.0035001	0.25	0.002875
-1452.98	0.201818	0.159486	0.155648	0.23925	0.243797	0.5	0.15	0.35	0.25	0.05	2.5e-06	8.25e-06	0.0001925	0.001375	0.01275	0.00346917	0.26	0.00286565
-1452.98	0.257013	0.119235	0.138839	0.24153	0.243383	0.5	0.45	0.35	0.25	0.05	2.5e-06	2.475e-05	0.0001925	0.001375	0.01275	0.00346556	0.32	0.00286895
-1452.99	0.0122107	0.349438	0.176793	0.21294	0.248618	0.5	0	0.5	0.25	0.05	2.5e-06	0	0.000275	0.001375	0.01275	0.00351132	0.26	0.0028805
-1452.99	0.275854	0.0934562	0.215645	0.284847	0.130197	0.5	0.5	0.5	0.5	0.45	2.5e-06	2.75e-05	0.000275	0.00275	0.11475	0.015786	0.49	0.023561
-1452.99	0.178548	0.181374	0.197368	0.247701	0.195009	0.5	0.1	0.45	0.35	0.1	2.5e-06	5.5e-06	0.0002475	0.001925	0.0255	0.00549984	0.3	0.0055361
-1452.99	0.262287	0.115608	0.137177	0.241525	0.243402	0.5	0.5	0.35	0.25	0.05	2.5e-06	2.75e-05	0.0001925	0.001375	0.01275	0.00346572	0.33	0.0028695
-1452.99	0.275288	0.0943198	0.215649	0.265247	0.149496	0.5	0.5	0.5	0.5	0.15	2.5e-06	2.75e-05	0.000275	0.00275	0.03825	0.00651023	0.43	0.008261
-1453	0.183365	0.17399	0.160179	0.238528	0.243938	0.5	0.1	0.35	0.25	0.05	2.5e-06	5.5e-06	0.0001925	0.001375	0.01275	0.00347044	0.25	0.0028651
-1453	0.14595	0.210081	0.201852	0.246953	0.195165	0.5	0.05	0.45	0.35	0.1	2.5e-06	2.75e-06	0.0002475	0.001925	0.0255	0.00550298	0.29	0.00553555
-1453	0.201061	0.161921	0.193697	0.248476	0.194846	0.5	0.15	0.45	0.35	0.1	2.5e-06	8.25e-06	0.0002475	0.001925	0.0255	0.00549666	0.31	0.00553665
-1453.01	0.278491	0.0830577	0.213474	0.246491	0.178487	0.5	0.45	0.45	0.5	0.05	2.5e-06	2.475e-05	0.0002475	0.00275	0.01275	0.00300914	0.39	0.00315495
-1453.01	0.270907	0.102525	0.20489	0.275952	0.145726	0.5	0.5	0.5	0.45	0.35	2.5e-06	2.75e-05	0.000275	0.002475	0.08925	0.0137488	0.46	0.018406
-1453.02	0.25383	0.115434	0.21023	0.268858	0.151648	0.5	0.35	0.5	0.45	0.25	2.5e-06	1.925e-05	0.000275	0.002475	0.06375	0.0103936	0.41	0.0133044
-1453.02	0.190802	0.156847	0.232388	0.263756	0.156207	0.5	0.05	0.45	0.5	0.1	2.5e-06	2.75e-06	0.0002475	0.00275	0.0255	0.00476703	0.32	0.00570055
-1453.02	0.224599	0.130773	0.218095	0.257756	0.168777	0.5	0.15	0.45	0.45	0.1	2.5e-06	8.25e-06	0.0002475	0.002475	0.0255	0.00499739	0.33	0.00564665
-1453.02	0.271405	0.0967467	0.217425	0.280524	0.1339	0.5	0.45	0.5	0.5	0.35	2.5e-06	2.475e-05	0.000275	0.00275	0.08925	0.0127849	0.46	0.0184604
-1453.02	0.182744	0.186777	0.193051	0.250678	0.18675	0.5	0.15	0.5	0.35	0.15	2.5e-06	8.25e-06	0.000275	0.001925	0.03825	0.00768082	0.33	0.00809215
-1453.03	0.157584	0.208338	0.197437	0.24967	0.186972	0.5	0.1	0.5	0.35	0.15	2.5e-06	5.5e-06	0.000275	0.001925	0.03825	0.00768813	0.32	0.0080916
-1453.04	0.155979	0.196842	0.165441	0.237687	0.244051	0.5	0.05	0.35	0.25	0.05	2.5e-06	2.75e-06	0.0001925	0.001375	0.01275	0.00347124	0.24	0.00286455
-1453.04	0.230593	0.137029	0.188302	0.249534	0.194543	0.5	0.25	0.45	0.35	0.1	2.5e-06	1.375e-05	0.0002475	0.001925	0.0255	0.00549025	0.33	0.00553775
-1453.04	0.217699	0.156817	0.187251	0.251666	0.186568	0.5	0.25	0.5	0.35	0.15	2.5e-06	1.375e-05	0.000275	0.001925	0.03825	0.00767487	0.35	0.00809325
-1453.04	0.281909	0.0808832	0.212033	0.246815	0.17836	0.5	0.5	0.45	0.5	0.05	2.5e-06	2.75e-05	0.0002475	0.00275	0.01275	0.00300823	0.4	0.0031555
-1453.05	0.0993357	0.250763	0.209152	0.245075	0.195675	0.5	0	0.45	0.35	0.1	2.5e-06	0	0.0002475	0.001925	0.0255	0.0055135	0.28	0.005535
-1453.07	0.259976	0.105514	0.22091	0.273821	0.139779	0.5	0.35	0.5	0.5	0.25	2.5e-06	1.925e-05	0.000275	0.00275	0.06375	0.00972733	0.42	0.0133594
-1453.07	0.275816	0.0934456	0.216152	0.280793	0.133794	0.5	0.5	0.5	0.5	0.35	2.5e-06	2.75e-05	0.000275	0.00275	0.08925	0.012776	0.47	0.018461
-1453.08	0.215081	0.135478	0.228994	0.264552	0.155894	0.5	0.1	0.45	0.5	0.1	2.5e-06	5.5e-06	0.0002475	0.00275	0.0255	0.00476078	0.33	0.0057011
-1453.08	0.118996	0.24268	0.202546	0.248518	0.18726	0.5	0.05	0.5	0.35	0.15	2.5e-06	2.75e-06	0.000275	0.001925	0.03825	0.00769777	0.31	0.00809105
-1453.09	0.238755	0.139892	0.182244	0.252903	0.186207	0.5	0.35	0.5	0.35	0.15	2.5e-06	1.925e-05	0.000275	0.001925	0.03825	0.00766265	0.37	0.00809435
-1453.09	0.248794	0.122663	0.183868	0.250285	0.19439	0.5	0.35	0.45	0.35	0.1	2.5e-06	1.925e-05	0.0002475	0.001925	0.0255	0.00548724	0.35	0.00553885
-1453.1	0.179625	0.190835	0.189885	0.268899	0.170756	0.5	0.15	0.5	0.35	0.35	2.5e-06	8.25e-06	0.000275	0.001925	0.08925	0.0158118	0.37	0.0182922
-1453.1	0.249359	0.109568	0.214167	0.258316	0.168589	0.5	0.25	0.45	0.45	0.1	2.5e-06	1.375e-05	0.0002475	0.002475	0.0255	0.0049935	0.35	0.00564775
-1453.1	0.267005	0.104576	0.207825	0.268851	0.151744	0.5	0.45	0.5	0.45	0.25	2.5e-06	2.475e-05	0.000275	0.002475	0.06375	0.0103995	0.43	0.0133054
-1453.11	0.215764	0.159687	0.183907	0.27014	0.170502	0.5	0.25	0.5	0.35	0.35	2.5e-06	1.375e-05	0.000275	0.001925	0.08925	0.0157906	0.39	0.0182933
-1453.11	0.177613	0.193515	0.188114	0.273496	0.167262	0.5	0.15	0.5	0.35	0.45	2.5e-06	8.25e-06	0.000275	0.001925	0.11475	0.0197736	0.39	0.0233922
-1453.11	0.116583	0.230085	0.172623	0.236377	0.244333	0.5	0	0.35	0.25	0.05	2.5e-06	0	0.0001925	0.001375	0.01275	0.00347378	0.23	0.002864
-1453.11	0.223918	0.160015	0.057466	0.284782	0.273819	0.5	0.35	0.15	0.15	0.05	2.5e-06	1.925e-05	8.25e-05	0.000825	0.01275	0.00373452	0.24	0.00273585
-1453.11	0.152608	0.214448	0.193858	0.268162	0.170924	0.5	0.1	0.5	0.35	0.35	2.5e-06	5.5e-06	0.000275	0.001925	0.08925	0.0158261	0.36	0.0182916
-1453.12	0.213354	0.162966	0.181899	0.274783	0.166999	0.5	0.25	0.5	0.35	0.45	2.5e-06	1.375e-05	0.000275	0.001925	0.11475	0.0197448	0.41	0.0233933
-1453.12	0.210184	0.16348	0.067619	0.285005	0.273712	0.5	0.25	0.15	0.15	0.05	2.5e-06	1.375e-05	8.25e-05	0.000825	0.01275	0.00373331	0.22	0.00273475
-1453.12	0.233093	0.161584	0.0473139	0.283982	0.274027	0.5	0.45	0.15	0.15	0.05	2.5e-06	2.475e-05	8.25e-05	0.000825	0.01275	0.00373662	0.26	0.00273695
-1453.13	0.233356	0.119256	0.226773	0.264813	0.155803	0.5	0.15	0.45	0.5	0.1	2.5e-06	8.25e-06	0.0002475	0.00275	0.0255	0.00475889	0.34	0.00570165
-1453.13	0.150846	0.216659	0.192525	0.272454	0.167515	0.5	0.1	0.5	0.35	0.45	2.5e-06	5.5e-06	0.000275	0.001925	0.11475	0.0198013	0.38	0.0233916
-1453.13	0.177112	0.194113	0.18764	0.275107	0.166028	0.5	0.15	0.5	0.35	0.5	2.5e-06	8.25e-06	0.000275	0.001925	0.1275	0.0217518	0.4	0.0259422
-1453.13	0.236223	0.164512	0.0414235	0.283774	0.274068	0.5	0.5	0.15	0.15	0.05	2.5e-06	2.75e-05	8.25e-05	0.000825	0.01275	0.00373701	0.27	0.0027375
-1453.14	0.212885	0.163685	0.181221	0.276464	0.165744	0.5	0.25	0.5	0.35	0.5	2.5e-06	1.375e-05	0.000275	0.001925	0.1275	0.0217171	0.42	0.0259433
-1453.15	0.195457	0.165547	0.0807387	0.284342	0.273915	0.5	0.15	0.15	0.15	0.05	2.5e-06	8.25e-06	8.25e-05	0.000825	0.01275	0.00373552	0.2	0.00273365
-1453.15	0.253726	0.12808	0.178537	0.253519	0.186137	0.5	0.45	0.5	0.35	0.15	2.5e-06	2.475e-05	0.000275	0.001925	0.03825	0.00766067	0.39	0.00809545
-1453.15	0.261469	0.1132	0.180267	0.250822	0.194242	0.5	0.45	0.45	0.35	0.1	2.5e-06	2.475e-05	0.0002475	0.001925	0.0255	0.00548406	0.37	0.00553995
-1453.15	0.271423	0.101547	0.206056	0.269516	0.151458	0.5	0.5	0.5	0.45	0.25	2.5e-06	2.75e-05	0.000275	0.002475	0.06375	0.0103826	0.44	0.013306
-1453.15	0.236639	0.143202	0.178643	0.2713	0.170216	0.5	0.35	0.5	0.35	0.35	2.5e-06	1.925e-05	0.000275	0.001925	0.08925	0.0157665	0.41	0.0182943
-1453.15	0.236099	0.144147	0.177268	0.275675	0.166811	0.5	0.35	0.5	0.35	0.45	2.5e-06	1.925e-05	0.000275	0.001925	0.11475	0.0197244	0.43	0.0233944
-1453.16	0.150356	0.217354	0.191877	0.274129	0.166284	0.5	0.1	0.5	0.35	0.5	2.5e-06	5.5e-06	0.000275	0.001925	0.1275	0.0217832	0.39	0.0259416
-1453.16	0.271769	0.0960848	0.218212	0.274276	0.139658	0.5	0.45	0.5	0.5	0.25	2.5e-06	2.475e-05	0.000275	0.00275	0.06375	0.00972055	0.44	0.0133605
-1453.17	0.11631	0.24599	0.199883	0.266434	0.171382	0.5	0.05	0.5	0.35	0.35	2.5e-06	2.75e-06	0.000275	0.001925	0.08925	0.0158647	0.35	0.018291
-1453.17	0.183102	0.171867	0.0866919	0.284474	0.273865	0.5	0.1	0.15	0.15	0.05	2.5e-06	5.5e-06	8.25e-05	0.000825	0.01275	0.00373503	0.19	0.0027331
-1453.17	0.182015	0.187752	0.191797	0.262061	0.176376	0.5	0.15	0.5	0.35	0.25	2.5e-06	8.25e-06	0.000275	0.001925	0.06375	0.0118032	0.35	0.0131921
-1453.17	0.235237	0.145455	0.176403	0.277389	0.165516	0.5	0.35	0.5	0.35	0.5	2.5e-06	1.925e-05	0.000275	0.001925	0.1275	0.0216891	0.44	0.0259443
-1453.18	0.266772	0.109251	0.178781	0.25094	0.194255	0.5	0.5	0.45	0.35	0.1	2.5e-06	2.75e-05	0.0002475	0.001925	0.0255	0.00548449	0.38	0.0055405
-1453.18	0.258937	0.124797	0.176221	0.25407	0.185974	0.5	0.5	0.5	0.35	0.15	2.5e-06	2.75e-05	0.000275	0.001925	0.03825	0.00765515	0.4	0.008096
-1453.18	0.264667	0.0968966	0.211142	0.258815	0.16848	0.5	0.35	0.45	0.45	0.1	2.5e-06	1.925e-05	0.0002475	0.002475	0.0255	0.00499159	0.37	0.00564885
-1453.18	0.15627	0.209984	0.196121	0.261034	0.17659	0.5	0.1	0.5	0.35	0.25	2.5e-06	5.5e-06	0.000275	0.001925	0.06375	0.0118156	0.34	0.0131916
-1453.19	0.217247	0.157547	0.185889	0.263231	0.176085	0.5	0.25	0.5	0.35	0.25	2.5e-06	1.375e-05	0.000275	0.001925	0.06375	0.011786	0.37	0.0131933
-1453.19	0.11409	0.24865	0.198381	0.270935	0.167943	0.5	0.05	0.5	0.35	0.45	2.5e-06	2.75e-06	0.000275	0.001925	0.11475	0.0198485	0.37	0.0233911
-1453.19	0.0635744	0.291656	0.210561	0.246513	0.187696	0.5	0	0.5	0.35	0.15	2.5e-06	0	0.000275	0.001925	0.03825	0.00771197	0.3	0.0080905
-1453.2	0.251855	0.131409	0.17469	0.271972	0.170074	0.5	0.45	0.5	0.35	0.35	2.5e-06	2.475e-05	0.000275	0.001925	0.08925	0.0157546	0.43	0.0182954
-1453.2	0.251338	0.132367	0.173235	0.276468	0.166591	0.5	0.45	0.5	0.35	0.45	2.5e-06	2.475e-05	0.000275	0.001925	0.11475	0.0197001	0.45	0.0233955
-1453.21	0.276157	0.0928165	0.216982	0.274404	0.13964	0.5	0.5	0.5	0.5	0.25	2.5e-06	2.75e-05	0.000275	0.00275	0.06375	0.0097196	0.45	0.013361
-1453.21	0.16854	0.179383	0.0939373	0.284264	0.273876	0.5	0.05	0.15	0.15	0.05	2.5e-06	2.75e-06	8.25e-05	0.000825	0.01275	0.0037351	0.18	0.00273255
-1453.22	0.112679	0.250241	0.19786	0.272591	0.16663	0.5	0.05	0.5	0.35	0.5	2.5e-06	2.75e-06	0.000275	0.001925	0.1275	0.0218254	0.38	0.0259411
-1453.22	0.250494	0.133754	0.172281	0.278147	0.165325	0.5	0.45	0.5	0.35	0.5	2.5e-06	2.475e-05	0.000275	0.001925	0.1275	0.0216656	0.46	0.0259455
-1453.22	0.25621	0.0994538	0.223359	0.265342	0.155636	0.5	0.25	0.45	0.5	0.1	2.5e-06	1.375e-05	0.0002475	0.00275	0.0255	0.0047557	0.36	0.00570275
-1453.23	0.117456	0.244499	0.201281	0.259885	0.17688	0.5	0.05	0.5	0.35	0.25	2.5e-06	2.75e-06	0.000275	0.001925	0.06375	0.0118327	0.33	0.0131911
-1453.23	0.257023	0.128585	0.17117	0.276666	0.166556	0.5	0.5	0.5	0.35	0.45	2.5e-06	2.75e-05	0.000275	0.001925	0.11475	0.0196961	0.46	0.023396
-1453.23	0.257808	0.126947	0.172963	0.272322	0.16996	0.5	0.5	0.5	0.35	0.35	2.5e-06	2.75e-05	0.000275	0.001925	0.08925	0.0157449	0.44	0.018296
-1453.24	0.237845	0.14126	0.18072	0.26431	0.175864	0.5	0.35	0.5	0.35	0.25	2.5e-06	1.925e-05	0.000275	0.001925	0.06375	0.0117731	0.39	0.0131943
-1453.25	0.256921	0.128732	0.170868	0.278085	0.165395	0.5	0.5	0.5	0.35	0.5	2.5e-06	2.75e-05	0.000275	0.001925	0.1275	0.0216743	0.47	0.025946
-1453.25	0.152111	0.187604	0.102609	0.283695	0.273982	0.5	0	0.15	0.15	0.05	2.5e-06	0	8.25e-05	0.000825	0.01275	0.00373616	0.17	0.002732
-1453.26	0.275344	0.0884342	0.208726	0.259196	0.1683	0.5	0.45	0.45	0.45	0.1	2.5e-06	2.475e-05	0.0002475	0.002475	0.0255	0.00498769	0.39	0.00564995
-1453.29	0.279483	0.0852356	0.207707	0.259208	0.168366	0.5	0.5	0.45	0.45	0.1	2.5e-06	2.75e-05	0.0002475	0.002475	0.0255	0.00498931	0.4	0.0056505
-1453.29	0.253551	0.128464	0.17751	0.26468	0.175795	0.5	0.45	0.5	0.35	0.25	2.5e-06	2.475e-05	0.000275	0.001925	0.06375	0.0117691	0.41	0.0131955
-1453.3	0.239158	0.162133	0.123808	0.253645	0.221255	0.5	0.5	0.5	0.25	0.1	2.5e-06	2.75e-05	0.000275	0.001375	0.0255	0.00602987	0.37	0.005436
-1453.3	0.05831	0.297554	0.20774	0.264532	0.171864	0.5	0	0.5	0.35	0.35	2.5e-06	0	0.000275	0.001925	0.08925	0.0159054	0.34	0.0182905
-1453.3	0.231362	0.167985	0.125941	0.253489	0.221223	0.5	0.45	0.5	0.25	0.1	2.5e-06	2.475e-05	0.000275	0.001375	0.0255	0.00602909	0.36	0.00543545
-1453.31	0.270687	0.0872474	0.220863	0.265638	0.155565	0.5	0.35	0.45	0.5	0.1	2.5e-06	1.925e-05	0.0002475	0.00275	0.0255	0.00475442	0.38	0.00570385
-1453.31	0.220078	0.187918	0.0246173	0.295814	0.271573	0.5	0.5	0	0.15	0.05	2.5e-06	2.75e-05	0	0.000825	0.01275	0.00371232	0.24	0.002721
-1453.32	0.213802	0.180345	0.132344	0.252035	0.221474	0.5	0.35	0.5	0.25	0.1	2.5e-06	1.925e-05	0.000275	0.001375	0.0255	0.00603453	0.34	0.00543435
-1453.33	0.259257	0.124531	0.17547	0.265016	0.175726	0.5	0.5	0.5	0.35	0.25	2.5e-06	2.75e-05	0.000275	0.001925	0.06375	0.011765	0.42	0.013196
-1453.33	0.20692	0.222041	0.0114847	0.286123	0.273431	0.5	0.5	0.25	0.15	0.05	2.5e-06	2.75e-05	0.0001375	0.000825	0.01275	0.00373051	0.29	0.0027485
-1453.34	0.0556372	0.300476	0.206423	0.269122	0.168341	0.5	0	0.5	0.35	0.45	2.5e-06	0	0.000275	0.001925	0.11475	0.0198921	0.36	0.0233905
-1453.35	0.199082	0.238784	0	0.289262	0.272872	0.5	0.5	0.5	0.15	0.05	2.5e-06	2.75e-05	0.000275	0.000825	0.01275	0.00372482	0.34	0.002776
-1453.35	0.19895	0.238791	2.24967e-22	0.289361	0.272898	0.5	0.5	0.45	0.15	0.05	2.5e-06	2.75e-05	0.0002475	0.000825	0.01275	0.00372524	0.33	0.0027705
-1453.35	0.0612566	0.294157	0.209332	0.257895	0.17736	0.5	0	0.5	0.35	0.25	2.5e-06	0	0.000275	0.001925	0.06375	0.0118609	0.32	0.0131905
-1453.36	0.199551	0.236928	0.00171877	0.288828	0.272974	0.5	0.5	0.35	0.15	0.05	2.5e-06	2.75e-05	0.0001925	0.000825	0.01275	0.00372605	0.31	0.0027595
-1453.37	0.0546891	0.301554	0.205916	0.270777	0.167064	0.5	0	0.5	0.35	0.5	2.5e-06	0	0.000275	0.001925	0.1275	0.0218786	0.37	0.0259405
-1453.37	0.186913	0.20185	0.13893	0.250658	0.22165	0.5	0.25	0.5	0.25	0.1	2.5e-06	1.375e-05	0.000275	0.001375	0.0255	0.00603817	0.32	0.00543325
-1453.38	0.200933	0.222194	0.0176483	0.285706	0.27352	0.5	0.45	0.25	0.15	0.05	2.5e-06	2.475e-05	0.0001375	0.000825	0.01275	0.00373151	0.28	0.00274795
-1453.38	0.280486	0.0792883	0.218814	0.265966	0.155445	0.5	0.45	0.45	0.5	0.1	2.5e-06	2.475e-05	0.0002475	0.00275	0.0255	0.00475207	0.4	0.00570495
-1453.42	0.284528	0.075847	0.218235	0.265855	0.155535	0.5	0.5	0.45	0.5	0.1	2.5e-06	2.75e-05	0.0002475	0.00275	0.0255	0.00475406	0.41	0.0057055
-1453.43	0.191257	0.24026	0.00759109	0.287909	0.272983	0.5	0.45	0.35	0.15	0.05	2.5e-06	2.475e-05	0.0001925	0.000825	0.01275	0.00372595	0.3	0.00275895
-1453.44	0.188024	0.247049	0.00289459	0.289202	0.272831	0.5	0.45	0.5	0.15	0.05	2.5e-06	2.475e-05	0.000275	0.000825	0.01275	0.00372456	0.33	0.00277545
-1453.44	0.1887	0.245542	0.0041973	0.288688	0.272874	0.5	0.45	0.45	0.15	0.05	2.5e-06	2.475e-05	0.0002475	0.000825	0.01275	0.00372489	0.32	0.00276995
-1453.45	0.206627	0.202723	0.0227314	0.29636	0.271559	0.5	0.45	0	0.15	0.05	2.5e-06	2.475e-05	0	0.000825	0.01275	0.00371241	0.23	0.00272045
-1453.46	0.139908	0.205173	0.230172	0.285317	0.13943	0.5	0	0.45	0.45	0.5	2.5e-06	0	0.0002475	0.002475	0.1275	0.0185408	0.38	0.026045
-1453.48	0.139446	0.205619	0.230341	0.283892	0.140703	0.5	0	0.45	0.45	0.45	2.5e-06	0	0.0002475	0.002475	0.11475	0.0169056	0.37	0.023495
-1453.49	0.183446	0.22851	0.0297298	0.284755	0.27356	0.5	0.35	0.25	0.15	0.05	2.5e-06	1.925e-05	0.0001375	0.000825	0.01275	0.00373176	0.26	0.00274685
-1453.49	0.237532	0.156292	0.127341	0.258404	0.220431	0.5	0.45	0.45	0.25	0.1	2.5e-06	2.475e-05	0.0002475	0.001375	0.0255	0.00601228	0.35	0.00542995
-1453.49	0.243955	0.152231	0.124599	0.258853	0.220362	0.5	0.5	0.45	0.25	0.1	2.5e-06	2.75e-05	0.0002475	0.001375	0.0255	0.00601079	0.36	0.0054305
-1453.5	0.221599	0.167146	0.133324	0.25735	0.220581	0.5	0.35	0.45	0.25	0.1	2.5e-06	1.925e-05	0.0002475	0.001375	0.0255	0.00601543	0.33	0.00542885
-1453.5	0.145914	0.23554	0.148154	0.248401	0.221991	0.5	0.15	0.5	0.25	0.1	2.5e-06	8.25e-06	0.000275	0.001375	0.0255	0.00604537	0.3	0.00543215
-1453.5	0.179966	0.169682	0.224825	0.286365	0.139161	0.5	0.05	0.45	0.45	0.5	2.5e-06	2.75e-06	0.0002475	0.002475	0.1275	0.0185084	0.39	0.0260456
-1453.51	0.141215	0.203627	0.231504	0.263598	0.160056	0.5	0	0.45	0.45	0.15	2.5e-06	0	0.0002475	0.002475	0.03825	0.0068322	0.31	0.008195
-1453.52	0.180726	0.168859	0.225128	0.284828	0.14046	0.5	0.05	0.45	0.45	0.45	2.5e-06	2.75e-06	0.0002475	0.002475	0.11475	0.0168794	0.38	0.0234956
-1453.53	0.197626	0.18569	0.139939	0.256021	0.220723	0.5	0.25	0.45	0.25	0.1	2.5e-06	1.375e-05	0.0002475	0.001375	0.0255	0.00601816	0.31	0.00542775
-1453.55	0.142405	0.202432	0.231212	0.279577	0.144373	0.5	0	0.45	0.45	0.35	2.5e-06	0	0.0002475	0.002475	0.08925	0.0136349	0.35	0.018395
-1453.55	0.206605	0.146109	0.221346	0.286935	0.139006	0.5	0.1	0.45	0.45	0.5	2.5e-06	5.5e-06	0.0002475	0.002475	0.1275	0.0184895	0.4	0.0260461
-1453.55	0.183451	0.165656	0.226661	0.264388	0.159843	0.5	0.05	0.45	0.45	0.15	2.5e-06	2.75e-06	0.0002475	0.002475	0.03825	0.00682537	0.32	0.00819555
-1453.57	0.207196	0.145359	0.221768	0.285422	0.140255	0.5	0.1	0.45	0.45	0.45	2.5e-06	5.5e-06	0.0002475	0.002475	0.11475	0.0168569	0.39	0.0234961
-1453.59	0.180313	0.179116	0.198445	0.256955	0.185171	0.5	0.1	0.45	0.35	0.15	2.5e-06	5.5e-06	0.0002475	0.001925	0.03825	0.00762796	0.31	0.0080861
-1453.59	0.155811	0.187229	0.238758	0.291306	0.126896	0.5	0	0.45	0.5	0.5	2.5e-06	0	0.0002475	0.00275	0.1275	0.0170398	0.39	0.0261
-1453.59	0.231647	0.0986608	0.177098	0.251405	0.241189	0.5	0	0.25	0.25	0.05	2.5e-06	0	0.0001375	0.001375	0.01275	0.00344577	0.21	0.002853
-1453.59	0.148228	0.207338	0.202816	0.256326	0.185292	0.5	0.05	0.45	0.35	0.15	2.5e-06	2.75e-06	0.0002475	0.001925	0.03825	0.00763197	0.3	0.00808555
-1453.59	0.249174	0.083875	0.174187	0.251583	0.241181	0.5	0.05	0.25	0.25	0.05	2.5e-06	2.75e-06	0.0001375	0.001375	0.01275	0.00344578	0.22	0.00285355
-1453.59	0.181772	0.167516	0.225991	0.280726	0.143994	0.5	0.05	0.45	0.45	0.35	2.5e-06	2.75e-06	0.0002475	0.002475	0.08925	0.0136031	0.36	0.0183956
-1453.6	0.226516	0.128362	0.218921	0.287273	0.138929	0.5	0.15	0.45	0.45	0.5	2.5e-06	8.25e-06	0.0002475	0.002475	0.1275	0.0184802	0.41	0.0260466
-1453.6	0.258406	0.0773187	0.17125	0.251877	0.241148	0.5	0.1	0.25	0.25	0.05	2.5e-06	5.5e-06	0.0001375	0.001375	0.01275	0.00344559	0.23	0.0028541
-1453.6	0.202427	0.160188	0.194564	0.257979	0.184842	0.5	0.15	0.45	0.35	0.15	2.5e-06	8.25e-06	0.0002475	0.001925	0.03825	0.0076168	0.32	0.00808665
-1453.6	0.208899	0.143301	0.223045	0.265252	0.159503	0.5	0.1	0.45	0.45	0.15	2.5e-06	5.5e-06	0.0002475	0.002475	0.03825	0.00681399	0.33	0.0081961
-1453.6	0.26727	0.0701311	0.169578	0.251969	0.241053	0.5	0.15	0.25	0.25	0.05	2.5e-06	8.25e-06	0.0001375	0.001375	0.01275	0.00344444	0.24	0.00285465
-1453.61	0.156727	0.186246	0.239255	0.270457	0.147316	0.5	0	0.45	0.5	0.15	2.5e-06	0	0.0002475	0.00275	0.03825	0.00643818	0.32	0.00825
-1453.61	0.157543	0.185352	0.239158	0.289631	0.128317	0.5	0	0.45	0.5	0.45	2.5e-06	0	0.0002475	0.00275	0.11475	0.0155804	0.38	0.02355
-1453.61	0.226382	0.128377	0.219237	0.285858	0.140145	0.5	0.15	0.45	0.45	0.45	2.5e-06	8.25e-06	0.0002475	0.002475	0.11475	0.0168451	0.4	0.0234967
-1453.61	0.277361	0.0634976	0.165796	0.252308	0.241038	0.5	0.25	0.25	0.25	0.05	2.5e-06	1.375e-05	0.0001375	0.001375	0.01275	0.00344452	0.26	0.00285575
-1453.62	0.160076	0.21622	0.148494	0.254114	0.221096	0.5	0.15	0.45	0.25	0.1	2.5e-06	8.25e-06	0.0002475	0.001375	0.0255	0.0060263	0.29	0.00542665
-1453.62	0.174349	0.186601	0.193714	0.279721	0.165615	0.5	0.1	0.45	0.35	0.45	2.5e-06	5.5e-06	0.0002475	0.001925	0.11475	0.0195922	0.37	0.0233861
-1453.62	0.11422	0.262728	0.154169	0.246534	0.222349	0.5	0.1	0.5	0.25	0.1	2.5e-06	5.5e-06	0.000275	0.001375	0.0255	0.00605301	0.29	0.0054316
-1453.62	0.170359	0.251029	0.0196445	0.285717	0.273251	0.5	0.35	0.35	0.15	0.05	2.5e-06	1.925e-05	0.0001925	0.000825	0.01275	0.00372871	0.28	0.00275785
-1453.62	0.197618	0.166429	0.190123	0.28027	0.165559	0.5	0.15	0.45	0.35	0.45	2.5e-06	8.25e-06	0.0002475	0.001925	0.11475	0.0195864	0.38	0.0233867
-1453.63	0.284867	0.0585534	0.16312	0.252445	0.241014	0.5	0.35	0.25	0.25	0.05	2.5e-06	1.925e-05	0.0001375	0.001375	0.01275	0.00344431	0.28	0.00285685
-1453.63	0.177571	0.182658	0.195629	0.274812	0.16933	0.5	0.1	0.45	0.35	0.35	2.5e-06	5.5e-06	0.0002475	0.001925	0.08925	0.0156916	0.35	0.0182861
-1453.63	0.101346	0.248499	0.209653	0.254875	0.185628	0.5	0	0.45	0.35	0.15	2.5e-06	0	0.0002475	0.001925	0.03825	0.00764303	0.29	0.008085
-1453.63	0.160148	0.239802	0.0426797	0.283698	0.273672	0.5	0.25	0.25	0.15	0.05	2.5e-06	1.375e-05	0.0001375	0.000825	0.01275	0.00373294	0.24	0.00274575
-1453.63	0.174142	0.186935	0.193264	0.281175	0.164484	0.5	0.1	0.45	0.35	0.5	2.5e-06	5.5e-06	0.0002475	0.001925	0.1275	0.0215622	0.38	0.0259361
-1453.63	0.14268	0.21403	0.198747	0.278562	0.165981	0.5	0.05	0.45	0.35	0.45	2.5e-06	2.75e-06	0.0002475	0.001925	0.11475	0.0196327	0.36	0.0233856
-1453.63	0.290241	0.0554109	0.160947	0.252341	0.24106	0.5	0.45	0.25	0.25	0.05	2.5e-06	2.475e-05	0.0001375	0.001375	0.01275	0.00344471	0.3	0.00285795
-1453.64	0.198951	0.164667	0.191415	0.276009	0.168958	0.5	0.15	0.45	0.35	0.35	2.5e-06	8.25e-06	0.0002475	0.001925	0.08925	0.0156601	0.36	0.0182866
-1453.64	0.196611	0.167707	0.189444	0.281961	0.164277	0.5	0.15	0.45	0.35	0.5	2.5e-06	8.25e-06	0.0002475	0.001925	0.1275	0.0215369	0.39	0.0259366
-1453.64	0.293672	0.0523279	0.160768	0.252025	0.241207	0.5	0.5	0.25	0.25	0.05	2.5e-06	2.75e-05	0.0001375	0.001375	0.01275	0.00344621	0.31	0.0028585
-1453.64	0.144979	0.211212	0.200247	0.274193	0.169368	0.5	0.05	0.45	0.35	0.35	2.5e-06	2.75e-06	0.0002475	0.001925	0.08925	0.0156944	0.34	0.0182856
-1453.64	0.23233	0.134518	0.189816	0.258517	0.184819	0.5	0.25	0.45	0.35	0.15	2.5e-06	1.375e-05	0.0002475	0.001925	0.03825	0.00761637	0.34	0.00808775
-1453.64	0.209017	0.143203	0.222756	0.281198	0.143827	0.5	0.1	0.45	0.45	0.35	2.5e-06	5.5e-06	0.0002475	0.002475	0.08925	0.0135889	0.37	0.0183961
-1453.65	0.228658	0.125561	0.220868	0.265349	0.159565	0.5	0.15	0.45	0.45	0.15	2.5e-06	8.25e-06	0.0002475	0.002475	0.03825	0.00681636	0.34	0.00819665
-1453.65	0.141746	0.215117	0.198273	0.280084	0.164779	0.5	0.05	0.45	0.35	0.5	2.5e-06	2.75e-06	0.0002475	0.001925	0.1275	0.0215985	0.37	0.0259356
-1453.66	0.227729	0.141277	0.184362	0.281294	0.165338	0.5	0.25	0.45	0.35	0.45	2.5e-06	1.375e-05	0.0002475	0.001925	0.11475	0.0195622	0.4	0.0233878
-1453.66	0.195608	0.151154	0.234597	0.291965	0.126675	0.5	0.05	0.45	0.5	0.5	2.5e-06	2.75e-06	0.0002475	0.00275	0.1275	0.017013	0.4	0.0261006
-1453.67	0.228442	0.140358	0.184379	0.282751	0.16407	0.5	0.25	0.45	0.35	0.5	2.5e-06	1.375e-05	0.0002475	0.001925	0.1275	0.0215113	0.41	0.0259377
-1453.67	0.165068	0.260504	0.0153597	0.285997	0.273071	0.5	0.35	0.45	0.15	0.05	2.5e-06	1.925e-05	0.0002475	0.000825	0.01275	0.00372684	0.3	0.00276885
-1453.67	0.229363	0.138932	0.186054	0.276867	0.168784	0.5	0.25	0.45	0.35	0.35	2.5e-06	1.375e-05	0.0002475	0.001925	0.08925	0.0156455	0.38	0.0182877
-1453.68	0.194698	0.152236	0.234766	0.27117	0.14713	0.5	0.05	0.45	0.5	0.15	2.5e-06	2.75e-06	0.0002475	0.00275	0.03825	0.00643245	0.33	0.00825055
-1453.68	0.195567	0.151289	0.23468	0.290495	0.127969	0.5	0.05	0.45	0.5	0.45	2.5e-06	2.75e-06	0.0002475	0.00275	0.11475	0.0155423	0.39	0.0235505
-1453.68	0.250634	0.107647	0.215053	0.28794	0.138726	0.5	0.25	0.45	0.45	0.5	2.5e-06	1.375e-05	0.0002475	0.002475	0.1275	0.0184556	0.43	0.0260478
-1453.69	0.163153	0.26371	0.014167	0.285956	0.273014	0.5	0.35	0.5	0.15	0.05	2.5e-06	1.925e-05	0.000275	0.000825	0.01275	0.00372623	0.31	0.00277435
-1453.69	0.0972062	0.253242	0.207106	0.272723	0.169723	0.5	0	0.45	0.35	0.35	2.5e-06	0	0.0002475	0.001925	0.08925	0.0157242	0.33	0.018285
-1453.69	0.227573	0.126879	0.220127	0.281708	0.143712	0.5	0.15	0.45	0.45	0.35	2.5e-06	8.25e-06	0.0002475	0.002475	0.08925	0.0135797	0.38	0.0183966
-1453.69	0.142707	0.201958	0.231915	0.273436	0.149984	0.5	0	0.45	0.45	0.25	2.5e-06	0	0.0002475	0.002475	0.06375	0.010296	0.33	0.013295
-1453.69	0.0933171	0.257506	0.205731	0.277118	0.166328	0.5	0	0.45	0.35	0.45	2.5e-06	0	0.0002475	0.001925	0.11475	0.0196707	0.35	0.023385
-1453.7	0.249862	0.121027	0.185022	0.259578	0.184511	0.5	0.35	0.45	0.35	0.15	2.5e-06	1.925e-05	0.0002475	0.001925	0.03825	0.00760597	0.36	0.00808885
-1453.7	0.133012	0.238665	0.154176	0.252908	0.221239	0.5	0.1	0.45	0.25	0.1	2.5e-06	5.5e-06	0.0002475	0.001375	0.0255	0.00602916	0.28	0.0054261
-1453.7	0.157729	0.18508	0.239627	0.285768	0.131796	0.5	0	0.45	0.5	0.35	2.5e-06	0	0.0002475	0.00275	0.08925	0.0126084	0.36	0.01845
-1453.7	0.25094	0.107188	0.215442	0.286471	0.139959	0.5	0.25	0.45	0.45	0.45	2.5e-06	1.375e-05	0.0002475	0.002475	0.11475	0.0168248	0.42	0.0234978
-1453.71	0.247689	0.124614	0.18073	0.281648	0.165318	0.5	0.35	0.45	0.35	0.45	2.5e-06	1.925e-05	0.0002475	0.001925	0.11475	0.0195602	0.42	0.0233888
-1453.71	0.0931886	0.257732	0.20542	0.278474	0.165185	0.5	0	0.45	0.35	0.5	2.5e-06	0	0.0002475	0.001925	0.1275	0.0216482	0.36	0.025935
-1453.72	0.247114	0.125534	0.180063	0.283311	0.163978	0.5	0.35	0.45	0.35	0.5	2.5e-06	1.925e-05	0.0002475	0.001925	0.1275	0.0215002	0.43	0.0259389
-1453.72	0.219461	0.130084	0.231465	0.292429	0.126561	0.5	0.1	0.45	0.5	0.5	2.5e-06	5.5e-06	0.0002475	0.00275	0.1275	0.0169993	0.41	0.0261011
-1453.73	0.248272	0.123668	0.181871	0.277557	0.168633	0.5	0.35	0.45	0.35	0.35	2.5e-06	1.925e-05	0.0002475	0.001925	0.08925	0.0156328	0.4	0.0182888
-1453.73	0.178612	0.181258	0.196951	0.26842	0.17476	0.5	0.1	0.45	0.35	0.25	2.5e-06	5.5e-06	0.0002475	0.001925	0.06375	0.0117079	0.33	0.0131861
-1453.74	0.147133	0.20869	0.201711	0.267498	0.174968	0.5	0.05	0.45	0.35	0.25	2.5e-06	2.75e-06	0.0002475	0.001925	0.06375	0.01172	0.32	0.0131856
-1453.74	0.251777	0.105948	0.21682	0.266119	0.159336	0.5	0.25	0.45	0.45	0.15	2.5e-06	1.375e-05	0.0002475	0.002475	0.03825	0.00680901	0.36	0.00819775
-1453.74	0.219523	0.129963	0.231876	0.271657	0.146981	0.5	0.1	0.45	0.5	0.15	2.5e-06	5.5e-06	0.0002475	0.00275	0.03825	0.00642773	0.34	0.0082511
-1453.74	0.183395	0.165587	0.22695	0.27434	0.149728	0.5	0.05	0.45	0.45	0.25	2.5e-06	2.75e-06	0.0002475	0.002475	0.06375	0.0102813	0.34	0.0132955
-1453.74	0.201062	0.161864	0.193394	0.269087	0.174593	0.5	0.15	0.45	0.35	0.25	2.5e-06	8.25e-06	0.0002475	0.001925	0.06375	0.011698	0.34	0.0131866
-1453.75	0.220944	0.128325	0.231928	0.290875	0.127928	0.5	0.1	0.45	0.5	0.45	2.5e-06	5.5e-06	0.0002475	0.00275	0.11475	0.0155383	0.4	0.0235511
-1453.76	0.262503	0.111391	0.181693	0.260006	0.184409	0.5	0.45	0.45	0.35	0.15	2.5e-06	2.475e-05	0.0002475	0.001925	0.03825	0.00760252	0.38	0.00808995
-1453.76	0.260377	0.115311	0.176986	0.282069	0.165258	0.5	0.45	0.45	0.35	0.45	2.5e-06	2.475e-05	0.0002475	0.001925	0.11475	0.0195537	0.44	0.0233899
-1453.76	0.266303	0.0944452	0.212437	0.288149	0.138666	0.5	0.35	0.45	0.45	0.5	2.5e-06	1.925e-05	0.0002475	0.002475	0.1275	0.0184482	0.45	0.0260489
-1453.77	0.259576	0.116615	0.175861	0.284153	0.163795	0.5	0.45	0.45	0.35	0.5	2.5e-06	2.475e-05	0.0002475	0.001925	0.1275	0.0214779	0.45	0.0259399
-1453.77	0.196307	0.150318	0.235289	0.286525	0.131562	0.5	0.05	0.45	0.5	0.35	2.5e-06	2.75e-06	0.0002475	0.00275	0.08925	0.012589	0.37	0.0184505
-1453.78	0.23655	0.114967	0.22917	0.292929	0.126384	0.5	0.15	0.45	0.5	0.5	2.5e-06	8.25e-06	0.0002475	0.00275	0.1275	0.0169778	0.42	0.0261016
-1453.78	0.100577	0.249401	0.208842	0.26581	0.175369	0.5	0	0.45	0.35	0.25	2.5e-06	0	0.0002475	0.001925	0.06375	0.0117434	0.31	0.013185
-1453.78	0.266374	0.0942175	0.212898	0.28657	0.13994	0.5	0.35	0.45	0.45	0.45	2.5e-06	1.925e-05	0.0002475	0.002475	0.11475	0.0168226	0.44	0.0234989
-1453.78	0.252746	0.10462	0.216962	0.282027	0.143645	0.5	0.25	0.45	0.45	0.35	2.5e-06	1.375e-05	0.0002475	0.002475	0.08925	0.0135741	0.4	0.0183977
-1453.78	0.260837	0.114428	0.178166	0.278026	0.168544	0.5	0.45	0.45	0.35	0.35	2.5e-06	2.475e-05	0.0002475	0.001925	0.08925	0.0156253	0.42	0.0182899
-1453.79	0.230772	0.13685	0.187968	0.27	0.17441	0.5	0.25	0.45	0.35	0.25	2.5e-06	1.375e-05	0.0002475	0.001925	0.06375	0.0116873	0.36	0.0131878
-1453.79	0.267466	0.107904	0.180016	0.260178	0.184436	0.5	0.5	0.45	0.35	0.15	2.5e-06	2.75e-05	0.0002475	0.001925	0.03825	0.00760371	0.39	0.0080905
-1453.79	0.265182	0.11221	0.174832	0.282797	0.164979	0.5	0.5	0.45	0.35	0.45	2.5e-06	2.75e-05	0.0002475	0.001925	0.11475	0.0195227	0.45	0.0233905
-1453.8	0.209754	0.142196	0.223545	0.274969	0.149536	0.5	0.1	0.45	0.45	0.25	2.5e-06	5.5e-06	0.0002475	0.002475	0.06375	0.0102701	0.35	0.0132961
-1453.8	0.23663	0.11485	0.22967	0.271921	0.146929	0.5	0.15	0.45	0.5	0.15	2.5e-06	8.25e-06	0.0002475	0.00275	0.03825	0.00642621	0.35	0.00825165
-1453.8	0.264826	0.112813	0.174294	0.284302	0.163765	0.5	0.5	0.45	0.35	0.5	2.5e-06	2.75e-05	0.0002475	0.001925	0.1275	0.0214742	0.46	0.0259405
-1453.8	0.236882	0.114555	0.229442	0.291516	0.127605	0.5	0.15	0.45	0.5	0.45	2.5e-06	8.25e-06	0.0002475	0.00275	0.11475	0.0155027	0.41	0.0235517
-1453.81	0.265983	0.110656	0.17661	0.278268	0.168482	0.5	0.5	0.45	0.35	0.35	2.5e-06	2.75e-05	0.0002475	0.001925	0.08925	0.0156201	0.43	0.0182905
-1453.81	0.070113	0.300826	0.161758	0.24469	0.222613	0.5	0.05	0.5	0.25	0.1	2.5e-06	2.75e-06	0.000275	0.001375	0.0255	0.00605857	0.28	0.00543105
-1453.82	0.267624	0.0922172	0.214633	0.266133	0.159392	0.5	0.35	0.45	0.45	0.15	2.5e-06	1.925e-05	0.0002475	0.002475	0.03825	0.00681099	0.38	0.00819885
-1453.84	0.194128	0.201207	0.0323683	0.301909	0.270389	0.5	0.35	0	0.15	0.05	2.5e-06	1.925e-05	0	0.000825	0.01275	0.00370089	0.21	0.00271935
-1453.84	0.221856	0.127198	0.232663	0.286795	0.131487	0.5	0.1	0.45	0.5	0.35	2.5e-06	5.5e-06	0.0002475	0.00275	0.08925	0.0125827	0.38	0.0184511
-1453.84	0.0932441	0.272913	0.161105	0.251187	0.221551	0.5	0.05	0.45	0.25	0.1	2.5e-06	2.75e-06	0.0002475	0.001375	0.0255	0.00603579	0.27	0.00542555
-1453.84	0.276926	0.085812	0.210191	0.288544	0.138527	0.5	0.45	0.45	0.45	0.5	2.5e-06	2.475e-05	0.0002475	0.002475	0.1275	0.0184312	0.47	0.0260499
-1453.84	0.249374	0.121737	0.18401	0.270589	0.17429	0.5	0.35	0.45	0.35	0.25	2.5e-06	1.925e-05	0.0002475	0.001925	0.06375	0.0116804	0.38	0.0131888
-1453.85	0.128675	0.256799	0.0590686	0.281567	0.273892	0.5	0.15	0.25	0.15	0.05	2.5e-06	8.25e-06	0.0001375	0.000825	0.01275	0.00373497	0.22	0.00274465
-1453.85	0.228515	0.125611	0.221132	0.275258	0.149484	0.5	0.15	0.45	0.45	0.25	2.5e-06	8.25e-06	0.0002475	0.002475	0.06375	0.0102672	0.36	0.0132966
-1453.85	0.15883	0.183863	0.240169	0.279627	0.137512	0.5	0	0.45	0.5	0.25	2.5e-06	0	0.0002475	0.00275	0.06375	0.00959518	0.34	0.01335
-1453.86	0.276615	0.0861825	0.210341	0.286996	0.139866	0.5	0.45	0.45	0.45	0.45	2.5e-06	2.475e-05	0.0002475	0.002475	0.11475	0.0168148	0.46	0.0234999
-1453.87	0.267007	0.0931086	0.21391	0.282464	0.14351	0.5	0.35	0.45	0.45	0.35	2.5e-06	1.925e-05	0.0002475	0.002475	0.08925	0.0135628	0.42	0.0183989
-1453.87	0.141898	0.267974	0.0338069	0.282816	0.273505	0.5	0.25	0.35	0.15	0.05	2.5e-06	1.375e-05	0.0001925	0.000825	0.01275	0.00373106	0.26	0.00275675
-1453.88	0.192229	0.144822	0.208334	0.239327	0.215288	0.5	0	0.35	0.35	0.05	2.5e-06	0	0.0001925	0.001925	0.01275	0.00324621	0.25	0.002974
-1453.88	0.259608	0.0944954	0.226443	0.293029	0.126424	0.5	0.25	0.45	0.5	0.5	2.5e-06	1.375e-05	0.0002475	0.00275	0.1275	0.0169829	0.44	0.0261028
-1453.88	0.280508	0.0834477	0.208835	0.288715	0.138494	0.5	0.5	0.45	0.45	0.5	2.5e-06	2.75e-05	0.0002475	0.002475	0.1275	0.0184273	0.48	0.0260505
-1453.9	0.277645	0.0843775	0.212132	0.266666	0.15918	0.5	0.45	0.45	0.45	0.15	2.5e-06	2.475e-05	0.0002475	0.002475	0.03825	0.0068039	0.4	0.00819995
-1453.9	0.281287	0.0821908	0.209677	0.28693	0.139917	0.5	0.5	0.45	0.45	0.45	2.5e-06	2.75e-05	0.0002475	0.002475	0.11475	0.0168205	0.47	0.0235005
-1453.9	0.238322	0.112659	0.230424	0.287285	0.131309	0.5	0.15	0.45	0.5	0.35	2.5e-06	8.25e-06	0.0002475	0.00275	0.08925	0.0125679	0.39	0.0184516
-1453.9	0.259224	0.0950049	0.226623	0.272373	0.146776	0.5	0.25	0.45	0.5	0.15	2.5e-06	1.375e-05	0.0002475	0.00275	0.03825	0.00642123	0.37	0.00825275
-1453.9	0.262082	0.112227	0.180368	0.271249	0.174074	0.5	0.45	0.45	0.35	0.25	2.5e-06	2.475e-05	0.0002475	0.001925	0.06375	0.0116674	0.4	0.01319
-1453.9	0.26032	0.0935747	0.226913	0.291386	0.127806	0.5	0.25	0.45	0.5	0.45	2.5e-06	1.375e-05	0.0002475	0.00275	0.11475	0.0155252	0.43	0.0235528
-1453.91	0.21812	0.122656	0.204102	0.239959	0.215163	0.5	0.05	0.35	0.35	0.05	2.5e-06	2.75e-06	0.0001925	0.001925	0.01275	0.00324542	0.26	0.00297455
-1453.92	0.196711	0.149835	0.235775	0.280409	0.13727	0.5	0.05	0.45	0.5	0.25	2.5e-06	2.75e-06	0.0002475	0.00275	0.06375	0.00958134	0.35	0.0133505
-1453.93	0.226123	0.142083	0.146287	0.266565	0.218942	0.5	0.25	0.35	0.25	0.1	2.5e-06	1.375e-05	0.0001925	0.001375	0.0255	0.00598022	0.29	0.00541675
-1453.93	0.243629	0.129479	0.140757	0.267232	0.218903	0.5	0.35	0.35	0.25	0.1	2.5e-06	1.925e-05	0.0001925	0.001375	0.0255	0.00597966	0.31	0.00541785
-1453.93	0.267416	0.108076	0.179093	0.271417	0.173997	0.5	0.5	0.45	0.35	0.25	2.5e-06	2.75e-05	0.0002475	0.001925	0.06375	0.0116628	0.41	0.0131905
-1453.93	0.281278	0.0819942	0.210823	0.266704	0.1592	0.5	0.5	0.45	0.45	0.15	2.5e-06	2.75e-05	0.0002475	0.002475	0.03825	0.00680464	0.41	0.0082005
-1453.93	0.236961	0.106307	0.201381	0.240255	0.215096	0.5	0.1	0.35	0.35	0.05	2.5e-06	5.5e-06	0.0001925	0.001925	0.01275	0.0032449	0.27	0.0029751
-1453.94	0.252523	0.104846	0.217526	0.275743	0.149362	0.5	0.25	0.45	0.45	0.25	2.5e-06	1.375e-05	0.0002475	0.002475	0.06375	0.0102602	0.38	0.0132978
-1453.94	0.255733	0.121849	0.135757	0.26792	0.218742	0.5	0.45	0.35	0.25	0.1	2.5e-06	2.475e-05	0.0001925	0.001375	0.0255	0.00597609	0.33	0.00541895
-1453.94	0.27759	0.0845224	0.211882	0.282453	0.143552	0.5	0.45	0.45	0.45	0.35	2.5e-06	2.475e-05	0.0002475	0.002475	0.08925	0.0135663	0.44	0.0183999
-1453.95	0.260212	0.119566	0.133271	0.268292	0.21866	0.5	0.5	0.35	0.25	0.1	2.5e-06	2.75e-05	0.0001925	0.001375	0.0255	0.00597432	0.34	0.0054195
-1453.95	0.198351	0.163967	0.152818	0.265796	0.219068	0.5	0.15	0.35	0.25	0.1	2.5e-06	8.25e-06	0.0001925	0.001375	0.0255	0.00598297	0.27	0.00541565
-1453.96	0.250346	0.0948335	0.199349	0.240395	0.215076	0.5	0.15	0.35	0.35	0.05	2.5e-06	8.25e-06	0.0001925	0.001925	0.01275	0.00324477	0.28	0.00297565
-1453.96	0.273477	0.0828167	0.223998	0.293496	0.126212	0.5	0.35	0.45	0.5	0.5	2.5e-06	1.925e-05	0.0002475	0.00275	0.1275	0.0169569	0.46	0.0261039
-1453.97	0.178917	0.179553	0.157325	0.265018	0.219187	0.5	0.1	0.35	0.25	0.1	2.5e-06	5.5e-06	0.0001925	0.001375	0.0255	0.00598539	0.26	0.0054151
-1453.98	0.281443	0.0817662	0.210573	0.28287	0.143348	0.5	0.5	0.45	0.45	0.35	2.5e-06	2.75e-05	0.0002475	0.002475	0.08925	0.013549	0.45	0.0184005
-1453.98	0.273258	0.0830481	0.224482	0.272305	0.146907	0.5	0.35	0.45	0.5	0.15	2.5e-06	1.925e-05	0.0002475	0.00275	0.03825	0.00642586	0.39	0.00825385
-1453.99	0.221908	0.127027	0.233108	0.280809	0.137149	0.5	0.1	0.45	0.5	0.25	2.5e-06	5.5e-06	0.0002475	0.00275	0.06375	0.0095744	0.36	0.0133511
-1453.99	0.27373	0.0824298	0.224319	0.291954	0.127568	0.5	0.35	0.45	0.5	0.45	2.5e-06	1.925e-05	0.0002475	0.00275	0.11475	0.015499	0.45	0.0235539
-1453.99	0.131138	0.28445	0.0287882	0.282279	0.273344	0.5	0.25	0.45	0.15	0.05	2.5e-06	1.375e-05	0.0002475	0.000825	0.01275	0.00372938	0.28	0.00276775
-1454	0.103006	0.275009	0.067434	0.280562	0.273989	0.5	0.1	0.25	0.15	0.05	2.5e-06	5.5e-06	0.0001375	0.000825	0.01275	0.00373586	0.21	0.0027441
-1454	0.260397	0.0934407	0.227402	0.287482	0.131277	0.5	0.25	0.45	0.5	0.35	2.5e-06	1.375e-05	0.0002475	0.00275	0.08925	0.0125653	0.41	0.0184527
-1454.01	0.267078	0.0812803	0.195869	0.240802	0.214971	0.5	0.25	0.35	0.35	0.05	2.5e-06	1.375e-05	0.0001925	0.001925	0.01275	0.00324391	0.3	0.00297675
-1454.02	0.151772	0.201792	0.162972	0.264118	0.219347	0.5	0.05	0.35	0.25	0.1	2.5e-06	2.75e-06	0.0001925	0.001375	0.0255	0.00598881	0.25	0.00541455
-1454.02	0.268205	0.0914065	0.21506	0.276107	0.149228	0.5	0.35	0.45	0.45	0.25	2.5e-06	1.925e-05	0.0002475	0.002475	0.06375	0.0102523	0.4	0.0132989
-1454.03	0.128065	0.289294	0.0277	0.281643	0.273299	0.5	0.25	0.5	0.15	0.05	2.5e-06	1.375e-05	0.000275	0.000825	0.01275	0.00372883	0.29	0.00277325
-1454.04	0.283248	0.0745873	0.222341	0.293715	0.126108	0.5	0.45	0.45	0.5	0.5	2.5e-06	2.475e-05	0.0002475	0.00275	0.1275	0.0169441	0.48	0.0261049
-1454.05	0.238968	0.111842	0.23108	0.280933	0.137178	0.5	0.15	0.45	0.5	0.25	2.5e-06	8.25e-06	0.0002475	0.00275	0.06375	0.00957634	0.37	0.0133517
-1454.05	0.279144	0.0710563	0.194015	0.240688	0.215096	0.5	0.35	0.35	0.35	0.05	2.5e-06	1.925e-05	0.0001925	0.001925	0.01275	0.00324521	0.32	0.00297785
-1454.06	0.237989	0.16419	0.121234	0.265737	0.210852	0.5	0.5	0.5	0.25	0.15	2.5e-06	2.75e-05	0.000275	0.001375	0.03825	0.00846891	0.38	0.007986
-1454.06	0.230748	0.169148	0.123991	0.26514	0.210973	0.5	0.45	0.5	0.25	0.15	2.5e-06	2.475e-05	0.000275	0.001375	0.03825	0.00847314	0.37	0.00798545
-1454.06	0.28267	0.0753816	0.222482	0.272804	0.146663	0.5	0.45	0.45	0.5	0.15	2.5e-06	2.475e-05	0.0002475	0.00275	0.03825	0.0064177	0.41	0.00825495
-1454.07	0.283094	0.0747753	0.222605	0.291991	0.127535	0.5	0.45	0.45	0.5	0.45	2.5e-06	2.475e-05	0.0002475	0.00275	0.11475	0.0154953	0.47	0.023555
-1454.08	0.212787	0.182009	0.13022	0.263859	0.211126	0.5	0.35	0.5	0.25	0.15	2.5e-06	1.925e-05	0.000275	0.001375	0.03825	0.00847821	0.35	0.00798435
-1454.08	0.286872	0.0717228	0.221627	0.293559	0.126219	0.5	0.5	0.45	0.5	0.5	2.5e-06	2.75e-05	0.0002475	0.00275	0.1275	0.0169577	0.49	0.0261055
-1454.08	0.274865	0.0806714	0.225523	0.287695	0.131246	0.5	0.35	0.45	0.5	0.35	2.5e-06	1.925e-05	0.0002475	0.00275	0.08925	0.012563	0.43	0.0184539
-1454.09	0.0364662	0.321699	0.17103	0.248821	0.221984	0.5	0	0.45	0.25	0.1	2.5e-06	0	0.0002475	0.001375	0.0255	0.00604515	0.26	0.005425
-1454.09	0.287175	0.0646046	0.19246	0.24068	0.21508	0.5	0.45	0.35	0.35	0.05	2.5e-06	2.475e-05	0.0001925	0.001925	0.01275	0.00324495	0.34	0.00297895
-1454.1	0.27813	0.0835966	0.212887	0.276107	0.149279	0.5	0.45	0.45	0.45	0.25	2.5e-06	2.475e-05	0.0002475	0.002475	0.06375	0.0102554	0.42	0.0132999
-1454.1	0.28689	0.0716406	0.222008	0.272746	0.146715	0.5	0.5	0.45	0.5	0.15	2.5e-06	2.75e-05	0.0002475	0.00275	0.03825	0.00641955	0.42	0.0082555
-1454.1	0.112127	0.235175	0.170287	0.262855	0.219556	0.5	0	0.35	0.25	0.1	2.5e-06	0	0.0001925	0.001375	0.0255	0.00599316	0.24	0.005414
-1454.11	0.286543	0.072141	0.221699	0.292113	0.127504	0.5	0.5	0.45	0.5	0.45	2.5e-06	2.75e-05	0.0002475	0.00275	0.11475	0.015492	0.48	0.0235555
-1454.11	0.289277	0.0639659	0.19092	0.240837	0.215	0.5	0.5	0.35	0.35	0.05	2.5e-06	2.75e-05	0.0001925	0.001925	0.01275	0.00324409	0.35	0.0029795
-1454.13	0.18631	0.202896	0.137125	0.262212	0.211457	0.5	0.25	0.5	0.25	0.15	2.5e-06	1.375e-05	0.000275	0.001375	0.03825	0.00848975	0.33	0.00798325
-1454.13	0.281921	0.0809022	0.211513	0.276505	0.149158	0.5	0.5	0.45	0.45	0.25	2.5e-06	2.75e-05	0.0002475	0.002475	0.06375	0.0102485	0.43	0.0133005
-1454.15	0.261045	0.0923748	0.228264	0.281262	0.137054	0.5	0.25	0.45	0.5	0.25	2.5e-06	1.375e-05	0.0002475	0.00275	0.06375	0.00956908	0.39	0.0133528
-1454.16	0.00684084	0.355581	0.172908	0.241621	0.223048	0.5	0	0.5	0.25	0.1	2.5e-06	0	0.000275	0.001375	0.0255	0.00606752	0.27	0.0054305
-1454.16	0.283719	0.0736334	0.223686	0.287722	0.13124	0.5	0.45	0.45	0.5	0.35	2.5e-06	2.475e-05	0.0002475	0.00275	0.08925	0.0125623	0.45	0.0184549
-1454.2	0.0719666	0.296705	0.0781401	0.278999	0.274189	0.5	0.05	0.25	0.15	0.05	2.5e-06	2.75e-06	0.0001375	0.000825	0.01275	0.00373782	0.2	0.00274355
-1454.2	0.28717	0.0710435	0.222597	0.288054	0.131136	0.5	0.5	0.45	0.5	0.35	2.5e-06	2.75e-05	0.0002475	0.00275	0.08925	0.0125538	0.46	0.0184555
-1454.24	0.274434	0.0811436	0.22583	0.281639	0.136953	0.5	0.35	0.45	0.5	0.25	2.5e-06	1.925e-05	0.0002475	0.00275	0.06375	0.00956341	0.41	0.0133539
-1454.24	0.098248	0.298434	0.050206	0.279281	0.27383	0.5	0.15	0.35	0.15	0.05	2.5e-06	8.25e-06	0.0001925	0.000825	0.01275	0.00373412	0.24	0.00275565
-1454.24	0.237088	0.157202	0.125738	0.26973	0.210241	0.5	0.45	0.45	0.25	0.15	2.5e-06	2.475e-05	0.0002475	0.001375	0.03825	0.00844818	0.36	0.00797995
-1454.25	0.243507	0.1531	0.122993	0.27025	0.21015	0.5	0.5	0.45	0.25	0.15	2.5e-06	2.75e-05	0.0002475	0.001375	0.03825	0.00844508	0.37	0.0079805
-1454.25	0.221447	0.167554	0.132042	0.268462	0.210495	0.5	0.35	0.45	0.25	0.15	2.5e-06	1.925e-05	0.0002475	0.001375	0.03825	0.00845703	0.34	0.00797885
-1454.26	0.144361	0.237634	0.146128	0.260166	0.21171	0.5	0.15	0.5	0.25	0.15	2.5e-06	8.25e-06	0.000275	0.001375	0.03825	0.00849815	0.31	0.00798215
-1454.28	0.196406	0.187337	0.138205	0.267432	0.210619	0.5	0.25	0.45	0.25	0.15	2.5e-06	1.375e-05	0.0002475	0.001375	0.03825	0.00846116	0.32	0.00797775
-1454.31	0.284165	0.0729307	0.224251	0.281817	0.136836	0.5	0.45	0.45	0.5	0.25	2.5e-06	2.475e-05	0.0002475	0.00275	0.06375	0.00955632	0.43	0.0133549
-1454.33	0.228971	0.123865	0.0683694	0.309823	0.268972	0.5	0.25	0	0.15	0.05	2.5e-06	1.375e-05	0	0.000825	0.01275	0.00368727	0.19	0.00271825
-1454.34	0.235984	0.167924	0.116192	0.27947	0.200429	0.5	0.5	0.5	0.25	0.25	2.5e-06	2.75e-05	0.000275	0.001375	0.06375	0.0131988	0.4	0.013086
-1454.34	0.228849	0.172595	0.119164	0.278874	0.200519	0.5	0.45	0.5	0.25	0.25	2.5e-06	2.475e-05	0.000275	0.001375	0.06375	0.0132041	0.39	0.0130855
-1454.35	0.287681	0.0701748	0.22343	0.281803	0.136911	0.5	0.5	0.45	0.5	0.25	2.5e-06	2.75e-05	0.0002475	0.00275	0.06375	0.00956099	0.44	0.0133555
-1454.37	0.210975	0.185086	0.12577	0.277399	0.20077	0.5	0.35	0.5	0.25	0.25	2.5e-06	1.925e-05	0.000275	0.001375	0.06375	0.0132192	0.37	0.0130843
-1454.37	0.159098	0.217578	0.146768	0.265688	0.210869	0.5	0.15	0.45	0.25	0.15	2.5e-06	8.25e-06	0.0002475	0.001375	0.03825	0.00846958	0.3	0.00797665
-1454.38	0.112456	0.264889	0.152086	0.258576	0.211994	0.5	0.1	0.5	0.25	0.15	2.5e-06	5.5e-06	0.000275	0.001375	0.03825	0.00850786	0.3	0.0079816
-1454.39	0.195097	0.141587	0.210022	0.262409	0.190884	0.5	0	0.35	0.35	0.1	2.5e-06	0	0.0001925	0.001925	0.0255	0.0054136	0.26	0.005524
-1454.43	0.30981	0	0.107051	0.315184	0.267955	0.5	0.15	0	0.15	0.05	2.5e-06	8.25e-06	0	0.000825	0.01275	0.00367723	0.17	0.00271715
-1454.43	0.222013	0.118128	0.206168	0.262838	0.190853	0.5	0.05	0.35	0.35	0.1	2.5e-06	2.75e-06	0.0001925	0.001925	0.0255	0.00541327	0.27	0.00552455
-1454.43	0.309695	3.38723e-14	0.107172	0.315219	0.267914	0.5	0.1	0	0.15	0.05	2.5e-06	5.5e-06	0	0.000825	0.01275	0.00367673	0.16	0.0027166
-1454.43	0.30969	1.15595e-13	0.1071	0.315313	0.267897	0.5	0.05	0	0.15	0.05	2.5e-06	2.75e-06	0	0.000825	0.01275	0.0036766	0.15	0.00271605
-1454.43	0.234492	0.170895	0.1122	0.287495	0.194918	0.5	0.5	0.5	0.25	0.35	2.5e-06	2.75e-05	0.000275	0.001375	0.08925	0.0178278	0.42	0.018186
-1454.43	0.309509	1.93184e-14	0.107247	0.315377	0.267867	0.5	0	0	0.15	0.05	2.5e-06	0	0	0.000825	0.01275	0.00367626	0.14	0.0027155
-1454.44	0.183387	0.207085	0.132674	0.275838	0.201016	0.5	0.25	0.5	0.25	0.25	2.5e-06	1.375e-05	0.000275	0.001375	0.06375	0.0132338	0.35	0.0130832
-1454.44	0.227707	0.174834	0.115652	0.286784	0.195023	0.5	0.45	0.5	0.25	0.35	2.5e-06	2.475e-05	0.000275	0.001375	0.08925	0.0178369	0.41	0.0181854
-1454.46	0.240733	0.101544	0.203935	0.263024	0.190764	0.5	0.1	0.35	0.35	0.1	2.5e-06	5.5e-06	0.0001925	0.001925	0.0255	0.00541123	0.28	0.0055251
-1454.46	0.130206	0.242103	0.152098	0.264519	0.211075	0.5	0.1	0.45	0.25	0.15	2.5e-06	5.5e-06	0.0002475	0.001375	0.03825	0.00847662	0.29	0.0079761
-1454.47	0.0807504	0.322376	0.0459846	0.277181	0.273707	0.5	0.15	0.45	0.15	0.05	2.5e-06	8.25e-06	0.0002475	0.000825	0.01275	0.00373269	0.26	0.00276665
-1454.48	0.207864	0.189938	0.121282	0.285752	0.195163	0.5	0.35	0.5	0.25	0.35	2.5e-06	1.925e-05	0.000275	0.001375	0.08925	0.0178488	0.39	0.0181843
-1454.48	0.0313207	0.325725	0.091735	0.276724	0.274496	0.5	0	0.25	0.15	0.05	2.5e-06	0	0.0001375	0.000825	0.01275	0.00374081	0.19	0.002743
-1454.48	0.227822	0.103027	0.175442	0.276833	0.216876	0.5	0	0.25	0.25	0.1	2.5e-06	0	0.0001375	0.001375	0.0255	0.00593568	0.22	0.005403
-1454.49	0.243868	0.0900954	0.172032	0.277208	0.216797	0.5	0.05	0.25	0.25	0.1	2.5e-06	2.75e-06	0.0001375	0.001375	0.0255	0.00593399	0.23	0.00540355
-1454.49	0.25254	0.0918081	0.201608	0.263291	0.190753	0.5	0.15	0.35	0.35	0.1	2.5e-06	8.25e-06	0.0001925	0.001925	0.0255	0.00541124	0.29	0.00552565
-1454.49	0.256102	0.0802759	0.169546	0.277221	0.216855	0.5	0.1	0.25	0.25	0.1	2.5e-06	5.5e-06	0.0001375	0.001375	0.0255	0.00593538	0.24	0.0054041
-1454.49	0.263392	0.0751831	0.167063	0.277582	0.216779	0.5	0.15	0.25	0.25	0.1	2.5e-06	8.25e-06	0.0001375	0.001375	0.0255	0.00593379	0.25	0.00540465
-1454.5	0.24239	0.155408	0.119023	0.283345	0.199834	0.5	0.5	0.45	0.25	0.25	2.5e-06	2.75e-05	0.0002475	0.001375	0.06375	0.0131633	0.39	0.0130805
-1454.5	0.234946	0.160996	0.120997	0.283238	0.199823	0.5	0.45	0.45	0.25	0.25	2.5e-06	2.475e-05	0.0002475	0.001375	0.06375	0.0131627	0.38	0.01308
-1454.5	0.275847	0.0658009	0.164079	0.277458	0.216814	0.5	0.25	0.25	0.25	0.1	2.5e-06	1.375e-05	0.0001375	0.001375	0.0255	0.00593442	0.27	0.00540575
-1454.5	0.0645793	0.324503	0.0597989	0.276995	0.274123	0.5	0.1	0.35	0.15	0.05	2.5e-06	5.5e-06	0.0001925	0.000825	0.01275	0.00373705	0.23	0.0027551
-1454.51	0.217793	0.173207	0.126821	0.282221	0.199959	0.5	0.35	0.45	0.25	0.25	2.5e-06	1.925e-05	0.0002475	0.001375	0.06375	0.0131707	0.36	0.0130788
-1454.51	0.284578	0.0591437	0.16193	0.277496	0.216852	0.5	0.35	0.25	0.25	0.1	2.5e-06	1.925e-05	0.0001375	0.001375	0.0255	0.0059354	0.29	0.00540685
-1454.52	0.289404	0.0571043	0.158958	0.277699	0.216835	0.5	0.45	0.25	0.25	0.1	2.5e-06	2.475e-05	0.0001375	0.001375	0.0255	0.00593513	0.31	0.00540795
-1454.53	0.291746	0.0560874	0.157627	0.277809	0.216731	0.5	0.5	0.25	0.25	0.1	2.5e-06	2.75e-05	0.0001375	0.001375	0.0255	0.00593257	0.32	0.0054085
-1454.53	0.269971	0.0771039	0.198793	0.26339	0.190742	0.5	0.25	0.35	0.35	0.1	2.5e-06	1.375e-05	0.0001925	0.001925	0.0255	0.00541095	0.31	0.00552675
-1454.56	0.0752226	0.33006	0.0454779	0.275461	0.273779	0.5	0.15	0.5	0.15	0.05	2.5e-06	8.25e-06	0.000275	0.000825	0.01275	0.00373335	0.27	0.00277215
-1454.56	0.193254	0.192005	0.133662	0.280917	0.200162	0.5	0.25	0.45	0.25	0.25	2.5e-06	1.375e-05	0.0002475	0.001375	0.06375	0.0131828	0.34	0.0130777
-1454.56	0.180626	0.211169	0.128764	0.283997	0.195444	0.5	0.25	0.5	0.25	0.35	2.5e-06	1.375e-05	0.000275	0.001375	0.08925	0.0178726	0.37	0.0181832
-1454.57	0.239549	0.160675	0.113893	0.291686	0.194196	0.5	0.5	0.45	0.25	0.35	2.5e-06	2.75e-05	0.0002475	0.001375	0.08925	0.0177663	0.41	0.0181805
-1454.57	0.232816	0.164893	0.116736	0.29137	0.194185	0.5	0.45	0.45	0.25	0.35	2.5e-06	2.475e-05	0.0002475	0.001375	0.08925	0.0177652	0.4	0.01818
-1454.58	0.280665	0.0684237	0.196687	0.263531	0.190693	0.5	0.35	0.35	0.35	0.1	2.5e-06	1.925e-05	0.0001925	0.001925	0.0255	0.00540985	0.33	0.00552785
-1454.58	0.0689969	0.302313	0.159932	0.256412	0.212346	0.5	0.05	0.5	0.25	0.15	2.5e-06	2.75e-06	0.000275	0.001375	0.03825	0.00851979	0.29	0.00798105
-1454.58	0.140782	0.242362	0.14201	0.273402	0.201444	0.5	0.15	0.5	0.25	0.25	2.5e-06	8.25e-06	0.000275	0.001375	0.06375	0.0132594	0.33	0.0130822
-1454.59	0.216291	0.175767	0.123637	0.289708	0.194597	0.5	0.35	0.45	0.25	0.35	2.5e-06	1.925e-05	0.0002475	0.001375	0.08925	0.0178006	0.38	0.0181788
-1454.6	0.092349	0.274058	0.159508	0.262668	0.211417	0.5	0.05	0.45	0.25	0.15	2.5e-06	2.75e-06	0.0002475	0.001375	0.03825	0.00848832	0.28	0.00797555
-1454.61	0.232888	0.173706	0.109029	0.292873	0.191504	0.5	0.5	0.5	0.25	0.45	2.5e-06	2.75e-05	0.000275	0.001375	0.11475	0.0224132	0.44	0.023286
-1454.61	0.288169	0.0627437	0.194672	0.263758	0.190658	0.5	0.45	0.35	0.35	0.1	2.5e-06	2.475e-05	0.0001925	0.001925	0.0255	0.00540926	0.35	0.00552895
-1454.62	0.225426	0.178654	0.112098	0.292202	0.19162	0.5	0.45	0.5	0.25	0.45	2.5e-06	2.475e-05	0.000275	0.001375	0.11475	0.0224259	0.43	0.0232855
-1454.63	0.290706	0.0611207	0.193715	0.263758	0.190701	0.5	0.5	0.35	0.35	0.1	2.5e-06	2.75e-05	0.0001925	0.001925	0.0255	0.00541031	0.36	0.0055295
-1454.65	0.191485	0.194824	0.130461	0.288492	0.194737	0.5	0.25	0.45	0.25	0.35	2.5e-06	1.375e-05	0.0002475	0.001375	0.08925	0.0178124	0.36	0.0181777
-1454.66	0.154484	0.223629	0.142326	0.27909	0.200471	0.5	0.15	0.45	0.25	0.25	2.5e-06	8.25e-06	0.0002475	0.001375	0.06375	0.0132012	0.32	0.0130767
-1454.67	0.206864	0.191598	0.118988	0.290707	0.191843	0.5	0.35	0.5	0.25	0.45	2.5e-06	1.925e-05	0.000275	0.001375	0.11475	0.0224507	0.41	0.0232844
-1454.67	0.243016	0.130577	0.139208	0.278484	0.208715	0.5	0.35	0.35	0.25	0.15	2.5e-06	1.925e-05	0.0001925	0.001375	0.03825	0.0083962	0.32	0.00796785
-1454.67	0.224936	0.143728	0.144758	0.277719	0.208859	0.5	0.25	0.35	0.25	0.15	2.5e-06	1.375e-05	0.0001925	0.001375	0.03825	0.00840113	0.3	0.00796675
-1454.69	0.255264	0.122673	0.134453	0.278922	0.208688	0.5	0.45	0.35	0.25	0.15	2.5e-06	2.475e-05	0.0001925	0.001375	0.03825	0.0083954	0.34	0.00796895
-1454.69	0.260469	0.119271	0.132572	0.278979	0.208708	0.5	0.5	0.35	0.25	0.15	2.5e-06	2.75e-05	0.0001925	0.001375	0.03825	0.00839614	0.35	0.0079695
-1454.69	0.198503	0.163947	0.151734	0.276823	0.208993	0.5	0.15	0.35	0.25	0.15	2.5e-06	8.25e-06	0.0001925	0.001375	0.03825	0.00840565	0.28	0.00796565
-1454.71	0.232547	0.174294	0.108391	0.294377	0.190391	0.5	0.5	0.5	0.25	0.5	2.5e-06	2.75e-05	0.000275	0.001375	0.1275	0.0247148	0.45	0.025836
-1454.72	0.108438	0.269943	0.147971	0.272083	0.201565	0.5	0.1	0.5	0.25	0.25	2.5e-06	5.5e-06	0.000275	0.001375	0.06375	0.0132663	0.32	0.0130816
-1454.72	0.178166	0.18058	0.155966	0.276268	0.20902	0.5	0.1	0.35	0.25	0.15	2.5e-06	5.5e-06	0.0001925	0.001375	0.03825	0.00840634	0.27	0.0079651
-1454.72	0.225068	0.179239	0.111366	0.293933	0.190395	0.5	0.45	0.5	0.25	0.5	2.5e-06	2.475e-05	0.000275	0.001375	0.1275	0.0247151	0.44	0.0258354
-1454.72	0.138034	0.245987	0.138808	0.281257	0.195913	0.5	0.15	0.5	0.25	0.35	2.5e-06	8.25e-06	0.000275	0.001375	0.08925	0.0179125	0.35	0.0181822
-1454.73	0.238434	0.162755	0.111253	0.296637	0.190922	0.5	0.5	0.45	0.25	0.45	2.5e-06	2.75e-05	0.0002475	0.001375	0.11475	0.0223487	0.43	0.0232805
-1454.74	0.231728	0.166909	0.11429	0.296117	0.190956	0.5	0.45	0.45	0.25	0.45	2.5e-06	2.475e-05	0.0002475	0.001375	0.11475	0.0223524	0.42	0.02328
-1454.76	0.125645	0.247829	0.148031	0.277807	0.200689	0.5	0.1	0.45	0.25	0.25	2.5e-06	5.5e-06	0.0002475	0.001375	0.06375	0.0132142	0.31	0.0130761
-1454.76	0.178465	0.214257	0.126117	0.289046	0.192115	0.5	0.25	0.5	0.25	0.45	2.5e-06	1.375e-05	0.000275	0.001375	0.11475	0.0224807	0.39	0.0232832
-1454.77	0.151667	0.202132	0.161832	0.275038	0.209331	0.5	0.05	0.35	0.25	0.15	2.5e-06	2.75e-06	0.0001925	0.001375	0.03825	0.00841717	0.26	0.00796455
-1454.77	0.213686	0.17988	0.120145	0.295172	0.191119	0.5	0.35	0.45	0.25	0.45	2.5e-06	1.925e-05	0.0002475	0.001375	0.11475	0.0223705	0.4	0.0232789
-1454.77	0.152063	0.227013	0.139234	0.286709	0.19498	0.5	0.15	0.45	0.25	0.35	2.5e-06	8.25e-06	0.0002475	0.001375	0.08925	0.0178329	0.34	0.0181766
-1454.77	0.205932	0.193198	0.117641	0.292535	0.190695	0.5	0.35	0.5	0.25	0.5	2.5e-06	1.925e-05	0.000275	0.001375	0.1275	0.0247524	0.42	0.0258343
-1454.82	0.235772	0.0957439	0.228074	0.254802	0.185607	0.5	0	0.35	0.45	0.05	2.5e-06	0	0.0001925	0.002475	0.01275	0.00304162	0.27	0.003084
-1454.82	0.237586	0.164208	0.109916	0.298633	0.189658	0.5	0.5	0.45	0.25	0.5	2.5e-06	2.75e-05	0.0002475	0.001375	0.1275	0.0246244	0.44	0.0258305
-1454.83	0.231068	0.168114	0.113126	0.297857	0.189834	0.5	0.45	0.45	0.25	0.5	2.5e-06	2.475e-05	0.0002475	0.001375	0.1275	0.0246462	0.43	0.02583
-1454.83	0.18874	0.198752	0.127456	0.293682	0.19137	0.5	0.25	0.45	0.25	0.45	2.5e-06	1.375e-05	0.0002475	0.001375	0.11475	0.0223983	0.38	0.0232777
-1454.83	0.0418612	0.353998	0.0563467	0.273737	0.274057	0.5	0.1	0.45	0.15	0.05	2.5e-06	5.5e-06	0.0002475	0.000825	0.01275	0.00373606	0.25	0.0027661
-1454.85	0.110311	0.237229	0.168976	0.273953	0.209531	0.5	0	0.35	0.25	0.15	2.5e-06	0	0.0001925	0.001375	0.03825	0.00842403	0.25	0.007964
-1454.85	0.0338343	0.324662	0.169476	0.260249	0.211779	0.5	0	0.45	0.25	0.15	2.5e-06	0	0.0002475	0.001375	0.03825	0.00850041	0.27	0.007975
-1454.86	0.213961	0.179697	0.119581	0.296868	0.189894	0.5	0.35	0.45	0.25	0.5	2.5e-06	1.925e-05	0.0002475	0.001375	0.1275	0.0246533	0.41	0.0258289
-1454.86	0.179058	0.213531	0.125924	0.290489	0.190998	0.5	0.25	0.5	0.25	0.5	2.5e-06	1.375e-05	0.000275	0.001375	0.1275	0.0247896	0.4	0.0258333
-1454.87	0.256058	0.0775526	0.225786	0.25504	0.185563	0.5	0.05	0.35	0.45	0.05	2.5e-06	2.75e-06	0.0001925	0.002475	0.01275	0.00304147	0.28	0.00308455
-1454.87	0.104175	0.275356	0.144347	0.280029	0.196093	0.5	0.1	0.5	0.25	0.35	2.5e-06	5.5e-06	0.000275	0.001375	0.08925	0.0179278	0.34	0.0181816
-1454.87	0.0210608	0.358526	0.0716103	0.274479	0.274324	0.5	0.05	0.35	0.15	0.05	2.5e-06	2.75e-06	0.0001925	0.000825	0.01275	0.0037389	0.22	0.00275455
-1454.88	0.239592	0.136014	0.134683	0.29136	0.198351	0.5	0.35	0.35	0.25	0.25	2.5e-06	1.925e-05	0.0001925	0.001375	0.06375	0.0130747	0.34	0.0130679
-1454.88	0.121378	0.253123	0.144784	0.285472	0.195245	0.5	0.1	0.45	0.25	0.35	2.5e-06	5.5e-06	0.0002475	0.001375	0.08925	0.0178556	0.33	0.0181761
-1454.88	0.222205	0.14789	0.14097	0.290364	0.198574	0.5	0.25	0.35	0.25	0.25	2.5e-06	1.375e-05	0.0001925	0.001375	0.06375	0.0130881	0.32	0.0130667
-1454.88	0.252653	0.127474	0.129642	0.291941	0.19829	0.5	0.45	0.35	0.25	0.25	2.5e-06	2.475e-05	0.0001925	0.001375	0.06375	0.0130711	0.36	0.013069
-1454.89	0.257834	0.124135	0.127893	0.291846	0.198292	0.5	0.5	0.35	0.25	0.25	2.5e-06	2.75e-05	0.0001925	0.001375	0.06375	0.0130711	0.37	0.0130695
-1454.89	0.236641	0.140866	0.130635	0.298946	0.192913	0.5	0.35	0.35	0.25	0.35	2.5e-06	1.925e-05	0.0001925	0.001375	0.08925	0.017657	0.36	0.0181678
-1454.89	0.249539	0.132898	0.125156	0.299594	0.192813	0.5	0.45	0.35	0.25	0.35	2.5e-06	2.475e-05	0.0001925	0.001375	0.08925	0.0176485	0.38	0.0181689
-1454.89	0.255362	0.128944	0.123286	0.299574	0.192834	0.5	0.5	0.35	0.25	0.35	2.5e-06	2.75e-05	0.0001925	0.001375	0.08925	0.0176502	0.39	0.0181695
-1454.9	0.218965	0.152682	0.137331	0.297864	0.193158	0.5	0.25	0.35	0.25	0.35	2.5e-06	1.375e-05	0.0001925	0.001375	0.08925	0.017678	0.34	0.0181667
-1454.91	0.269151	0.0657964	0.224418	0.255068	0.185567	0.5	0.1	0.35	0.45	0.05	2.5e-06	5.5e-06	0.0001925	0.002475	0.01275	0.0030415	0.29	0.0030851
-1454.91	0.194162	0.169619	0.148133	0.289392	0.198694	0.5	0.15	0.35	0.25	0.25	2.5e-06	8.25e-06	0.0001925	0.001375	0.06375	0.013095	0.3	0.0130657
-1454.92	0.0855458	0.282017	0.155346	0.276137	0.200954	0.5	0.05	0.45	0.25	0.25	2.5e-06	2.75e-06	0.0002475	0.001375	0.06375	0.01323	0.3	0.0130756
-1454.93	0.187993	0.199831	0.126567	0.295437	0.190172	0.5	0.25	0.45	0.25	0.5	2.5e-06	1.375e-05	0.0002475	0.001375	0.1275	0.0246877	0.39	0.0258278
-1454.94	0.0638497	0.308394	0.15596	0.26979	0.202007	0.5	0.05	0.5	0.25	0.25	2.5e-06	2.75e-06	0.000275	0.001375	0.06375	0.0132928	0.31	0.0130811
-1454.94	0.279138	0.0567197	0.223503	0.255102	0.185538	0.5	0.15	0.35	0.45	0.05	2.5e-06	8.25e-06	0.0001925	0.002475	0.01275	0.00304117	0.3	0.00308565
-1454.94	0.134821	0.250155	0.136053	0.28644	0.192531	0.5	0.15	0.5	0.25	0.45	2.5e-06	8.25e-06	0.000275	0.001375	0.11475	0.0225266	0.37	0.0232822
-1454.94	0.00426023	0.35846	0.171157	0.253327	0.212795	0.5	0	0.5	0.25	0.15	2.5e-06	0	0.000275	0.001375	0.03825	0.00853482	0.28	0.0079805
-1454.94	0.189033	0.176469	0.144224	0.29706	0.193215	0.5	0.15	0.35	0.25	0.35	2.5e-06	8.25e-06	0.0001925	0.001375	0.08925	0.0176826	0.32	0.0181656
-1454.94	0.172044	0.188137	0.152048	0.288992	0.198779	0.5	0.1	0.35	0.25	0.25	2.5e-06	5.5e-06	0.0001925	0.001375	0.06375	0.0131003	0.29	0.0130651
-1454.95	0.188967	0.148479	0.207073	0.29468	0.160801	0.5	0	0.35	0.35	0.5	2.5e-06	0	0.0001925	0.001925	0.1275	0.0211097	0.34	0.025924
-1454.95	0.033764	0.364467	0.055824	0.271913	0.274033	0.5	0.1	0.5	0.15	0.05	2.5e-06	5.5e-06	0.000275	0.000825	0.01275	0.00373568	0.26	0.0027716
-1454.96	0.190547	0.146673	0.207648	0.293041	0.162092	0.5	0	0.35	0.35	0.45	2.5e-06	0	0.0001925	0.001925	0.11475	0.0192046	0.33	0.023374
-1454.96	0.148551	0.231485	0.136487	0.291804	0.191673	0.5	0.15	0.45	0.25	0.45	2.5e-06	8.25e-06	0.0002475	0.001375	0.11475	0.0224318	0.36	0.0232767
-1454.98	0.217164	0.123831	0.203159	0.295108	0.160738	0.5	0.05	0.35	0.35	0.5	2.5e-06	2.75e-06	0.0001925	0.001925	0.1275	0.0211022	0.35	0.0259246
-1454.98	0.169524	0.191459	0.149479	0.296117	0.193422	0.5	0.1	0.35	0.25	0.35	2.5e-06	5.5e-06	0.0001925	0.001375	0.08925	0.0177003	0.31	0.0181651
-1454.99	0.291328	0.045637	0.222449	0.254877	0.185709	0.5	0.25	0.35	0.45	0.05	2.5e-06	1.375e-05	0.0001925	0.002475	0.01275	0.00304279	0.32	0.00308675
-1454.99	0.219452	0.121145	0.203951	0.293443	0.162009	0.5	0.05	0.35	0.35	0.45	2.5e-06	2.75e-06	0.0001925	0.001925	0.11475	0.0191955	0.34	0.0233746
-1455	0.144579	0.210455	0.158102	0.287884	0.19898	0.5	0.05	0.35	0.25	0.25	2.5e-06	2.75e-06	0.0001925	0.001375	0.06375	0.0131122	0.28	0.0130645
-1455.01	0.237701	0.105533	0.200925	0.295033	0.160808	0.5	0.1	0.35	0.35	0.5	2.5e-06	5.5e-06	0.0001925	0.001925	0.1275	0.0211108	0.36	0.0259251
-1455.02	0.236968	0.106372	0.200961	0.293754	0.161944	0.5	0.1	0.35	0.35	0.45	2.5e-06	5.5e-06	0.0001925	0.001925	0.11475	0.0191884	0.35	0.0233751
-1455.02	0.248799	0.134324	0.123167	0.304165	0.189545	0.5	0.45	0.35	0.25	0.45	2.5e-06	2.475e-05	0.0001925	0.001375	0.11475	0.0221962	0.4	0.023269
-1455.02	0.253125	0.133001	0.119797	0.304587	0.18949	0.5	0.5	0.35	0.25	0.45	2.5e-06	2.75e-05	0.0001925	0.001375	0.11475	0.0221901	0.41	0.0232695
-1455.02	0.235928	0.142212	0.128737	0.303436	0.189687	0.5	0.35	0.35	0.25	0.45	2.5e-06	1.925e-05	0.0001925	0.001375	0.11475	0.0222119	0.38	0.0232678
-1455.02	0.19333	0.143525	0.208777	0.288893	0.165475	0.5	0	0.35	0.35	0.35	2.5e-06	0	0.0001925	0.001925	0.08925	0.0153654	0.31	0.018274
-1455.02	0.298245	0.0396767	0.221511	0.254848	0.18572	0.5	0.35	0.35	0.45	0.05	2.5e-06	1.925e-05	0.0001925	0.002475	0.01275	0.00304283	0.34	0.00308785
-1455.03	0.24899	0.0965531	0.198181	0.295661	0.160615	0.5	0.15	0.35	0.35	0.5	2.5e-06	8.25e-06	0.0001925	0.001925	0.1275	0.0210872	0.37	0.0259257
-1455.04	0.215534	0.157616	0.134229	0.302904	0.189717	0.5	0.25	0.35	0.25	0.45	2.5e-06	1.375e-05	0.0001925	0.001375	0.11475	0.022215	0.36	0.0232667
-1455.04	0.250653	0.0945246	0.198949	0.294092	0.161782	0.5	0.15	0.35	0.35	0.45	2.5e-06	8.25e-06	0.0001925	0.001925	0.11475	0.0191703	0.36	0.0233757
-1455.05	0.133836	0.251526	0.13479	0.288547	0.191301	0.5	0.15	0.5	0.25	0.5	2.5e-06	8.25e-06	0.000275	0.001375	0.1275	0.0248272	0.38	0.0258321
-1455.05	0.138311	0.21791	0.154819	0.295456	0.193504	0.5	0.05	0.35	0.25	0.35	2.5e-06	2.75e-06	0.0001925	0.001375	0.08925	0.0177072	0.3	0.0181645
-1455.05	0.0809504	0.287513	0.152284	0.283789	0.195463	0.5	0.05	0.45	0.25	0.35	2.5e-06	2.75e-06	0.0002475	0.001375	0.08925	0.017874	0.32	0.0181755
-1455.06	0.304055	0.0340612	0.221534	0.254541	0.185809	0.5	0.45	0.35	0.45	0.05	2.5e-06	2.475e-05	0.0001925	0.002475	0.01275	0.00304331	0.36	0.00308895
-1455.06	0.221489	0.118824	0.205004	0.289294	0.165389	0.5	0.05	0.35	0.35	0.35	2.5e-06	2.75e-06	0.0001925	0.001925	0.08925	0.0153582	0.32	0.0182746
-1455.06	0.198789	0.137426	0.211066	0.271506	0.181212	0.5	0	0.35	0.35	0.15	2.5e-06	0	0.0001925	0.001925	0.03825	0.00749514	0.27	0.008074
-1455.06	0.147419	0.232985	0.135452	0.293706	0.190439	0.5	0.15	0.45	0.25	0.5	2.5e-06	8.25e-06	0.0002475	0.001375	0.1275	0.0247206	0.37	0.0258266
-1455.07	0.306147	0.0321086	0.221542	0.254217	0.185986	0.5	0.5	0.35	0.45	0.05	2.5e-06	2.75e-05	0.0001925	0.002475	0.01275	0.0030448	0.37	0.0030895
-1455.08	0.118485	0.256826	0.142247	0.290583	0.191859	0.5	0.1	0.45	0.25	0.45	2.5e-06	5.5e-06	0.0002475	0.001375	0.11475	0.0224522	0.35	0.0232761
-1455.08	0.267498	0.0806697	0.195592	0.295481	0.160759	0.5	0.25	0.35	0.35	0.5	2.5e-06	1.375e-05	0.0001925	0.001925	0.1275	0.0211051	0.39	0.0259267
-1455.09	0.186542	0.179722	0.142074	0.301716	0.189947	0.5	0.15	0.35	0.25	0.45	2.5e-06	8.25e-06	0.0001925	0.001375	0.11475	0.0222405	0.34	0.0232657
-1455.09	0.239975	0.102694	0.202527	0.289356	0.165448	0.5	0.1	0.35	0.35	0.35	2.5e-06	5.5e-06	0.0001925	0.001925	0.08925	0.0153634	0.33	0.0182751
-1455.09	0.26737	0.0809294	0.19563	0.294239	0.161832	0.5	0.25	0.35	0.35	0.45	2.5e-06	1.375e-05	0.0001925	0.001925	0.11475	0.0191761	0.38	0.0233768
-1455.09	0.247368	0.136823	0.121473	0.30604	0.188296	0.5	0.45	0.35	0.25	0.5	2.5e-06	2.475e-05	0.0001925	0.001375	0.1275	0.0244559	0.41	0.025819
-1455.09	0.253612	0.132331	0.119716	0.306011	0.18833	0.5	0.5	0.35	0.25	0.5	2.5e-06	2.75e-05	0.0001925	0.001375	0.1275	0.0244602	0.42	0.0258195
-1455.1	0.102519	0.277431	0.142385	0.284837	0.192828	0.5	0.1	0.5	0.25	0.45	2.5e-06	5.5e-06	0.000275	0.001375	0.11475	0.0225596	0.36	0.0232816
-1455.1	0.224017	0.115642	0.207274	0.272004	0.181064	0.5	0.05	0.35	0.35	0.15	2.5e-06	2.75e-06	0.0001925	0.001925	0.03825	0.00749009	0.28	0.00807455
-1455.1	0.234121	0.144899	0.127206	0.305396	0.188378	0.5	0.35	0.35	0.25	0.5	2.5e-06	1.925e-05	0.0001925	0.001375	0.1275	0.0244659	0.39	0.0258178
-1455.1	0.103401	0.244953	0.165819	0.286672	0.199154	0.5	0	0.35	0.25	0.25	2.5e-06	0	0.0001925	0.001375	0.06375	0.0131224	0.27	0.013064
-1455.11	0.0596669	0.31335	0.152769	0.277842	0.196372	0.5	0.05	0.5	0.25	0.35	2.5e-06	2.75e-06	0.000275	0.001375	0.08925	0.0179513	0.33	0.018181
-1455.12	0.253238	0.0911574	0.200636	0.289607	0.165362	0.5	0.15	0.35	0.35	0.35	2.5e-06	8.25e-06	0.0001925	0.001925	0.08925	0.0153561	0.34	0.0182756
-1455.12	0.215334	0.157975	0.133579	0.304498	0.188613	0.5	0.25	0.35	0.25	0.5	2.5e-06	1.375e-05	0.0001925	0.001375	0.1275	0.0244953	0.37	0.0258167
-1455.12	0.279164	0.0711057	0.193359	0.295767	0.160605	0.5	0.35	0.35	0.35	0.5	2.5e-06	1.925e-05	0.0001925	0.001925	0.1275	0.0210857	0.41	0.0259279
-1455.13	0.242192	0.0997039	0.204826	0.272231	0.181046	0.5	0.1	0.35	0.35	0.15	2.5e-06	5.5e-06	0.0001925	0.001925	0.03825	0.00748964	0.29	0.0080751
-1455.13	0.164175	0.198049	0.146593	0.301124	0.190058	0.5	0.1	0.35	0.25	0.45	2.5e-06	5.5e-06	0.0001925	0.001375	0.11475	0.022253	0.33	0.0232651
-1455.13	0.278623	0.0718144	0.19326	0.294495	0.161809	0.5	0.35	0.35	0.35	0.45	2.5e-06	1.925e-05	0.0001925	0.001925	0.11475	0.0191737	0.4	0.0233778
-1455.16	0.254569	0.0891453	0.202847	0.272409	0.181029	0.5	0.15	0.35	0.35	0.15	2.5e-06	8.25e-06	0.0001925	0.001925	0.03825	0.00748918	0.3	0.00807565
-1455.16	0.285767	0.0669847	0.190564	0.296114	0.16057	0.5	0.45	0.35	0.35	0.5	2.5e-06	2.475e-05	0.0001925	0.001925	0.1275	0.0210818	0.43	0.0259289
-1455.17	0.268872	0.0786462	0.197164	0.290083	0.165235	0.5	0.25	0.35	0.35	0.35	2.5e-06	1.375e-05	0.0001925	0.001925	0.08925	0.0153454	0.36	0.0182768
-1455.17	0.0962464	0.253009	0.162877	0.294119	0.193749	0.5	0	0.35	0.25	0.35	2.5e-06	0	0.0001925	0.001375	0.08925	0.0177281	0.29	0.018164
-1455.17	0.185553	0.181132	0.141081	0.303557	0.188676	0.5	0.15	0.35	0.25	0.5	2.5e-06	8.25e-06	0.0001925	0.001375	0.1275	0.0245027	0.35	0.0258157
-1455.17	0.286138	0.0663056	0.191188	0.294581	0.161787	0.5	0.45	0.35	0.35	0.45	2.5e-06	2.475e-05	0.0001925	0.001925	0.11475	0.0191713	0.42	0.023379
-1455.18	0.288929	0.0647341	0.189566	0.296309	0.160462	0.5	0.5	0.35	0.35	0.5	2.5e-06	2.75e-05	0.0001925	0.001925	0.1275	0.0210683	0.44	0.0259295
-1455.18	0.119027	0.256233	0.141935	0.292052	0.190754	0.5	0.1	0.45	0.25	0.5	2.5e-06	5.5e-06	0.0002475	0.001375	0.1275	0.0247595	0.36	0.0258261
-1455.19	0.289857	0.0631166	0.19068	0.294619	0.161728	0.5	0.5	0.35	0.35	0.45	2.5e-06	2.75e-05	0.0001925	0.001925	0.11475	0.0191646	0.43	0.0233795
-1455.2	0.0284198	0.330786	0.165992	0.273368	0.201435	0.5	0	0.45	0.25	0.25	2.5e-06	0	0.0002475	0.001375	0.06375	0.0132585	0.29	0.013075
-1455.2	0.196725	0.139722	0.210247	0.282238	0.171067	0.5	0	0.35	0.35	0.25	2.5e-06	0	0.0001925	0.001925	0.06375	0.0114898	0.29	0.013174
-1455.2	0.135262	0.221583	0.153024	0.299767	0.190363	0.5	0.05	0.35	0.25	0.45	2.5e-06	2.75e-06	0.0001925	0.001375	0.11475	0.0222868	0.32	0.0232646
-1455.21	0.272026	0.0741022	0.200458	0.272257	0.181157	0.5	0.25	0.35	0.35	0.15	2.5e-06	1.375e-05	0.0001925	0.001925	0.03825	0.00749365	0.32	0.00807675
-1455.21	0.280588	0.0686269	0.19556	0.289937	0.165288	0.5	0.35	0.35	0.35	0.35	2.5e-06	1.925e-05	0.0001925	0.001925	0.08925	0.0153497	0.38	0.0182778
-1455.21	0.100793	0.279609	0.141135	0.286926	0.191537	0.5	0.1	0.5	0.25	0.5	2.5e-06	5.5e-06	0.000275	0.001375	0.1275	0.0248561	0.37	0.0258316
-1455.22	0.162977	0.199535	0.145828	0.302778	0.188882	0.5	0.1	0.35	0.25	0.5	2.5e-06	5.5e-06	0.0001925	0.001375	0.1275	0.0245283	0.34	0.0258151
-1455.22	0.225171	0.105955	0.174389	0.287562	0.206923	0.5	0	0.25	0.25	0.15	2.5e-06	0	0.0001375	0.001375	0.03825	0.00833473	0.23	0.007953
-1455.23	0.241592	0.0928484	0.170869	0.287802	0.206888	0.5	0.05	0.25	0.25	0.15	2.5e-06	2.75e-06	0.0001375	0.001375	0.03825	0.00833355	0.24	0.00795355
-1455.23	0.254248	0.0825065	0.168546	0.287754	0.206945	0.5	0.1	0.25	0.25	0.15	2.5e-06	5.5e-06	0.0001375	0.001375	0.03825	0.00833558	0.25	0.0079541
-1455.23	0.224173	0.115596	0.206624	0.28259	0.171017	0.5	0.05	0.35	0.35	0.25	2.5e-06	2.75e-06	0.0001925	0.001925	0.06375	0.011487	0.3	0.0131746
-1455.23	0.263544	0.0750627	0.166495	0.288023	0.206875	0.5	0.15	0.25	0.25	0.15	2.5e-06	8.25e-06	0.0001375	0.001375	0.03825	0.00833318	0.26	0.00795465
-1455.24	0.275086	0.0669267	0.162902	0.288356	0.20673	0.5	0.25	0.25	0.25	0.15	2.5e-06	1.375e-05	0.0001375	0.001375	0.03825	0.00832792	0.28	0.00795575
-1455.25	0.287365	0.0642359	0.192927	0.290215	0.165256	0.5	0.45	0.35	0.35	0.35	2.5e-06	2.475e-05	0.0001925	0.001925	0.08925	0.0153472	0.4	0.0182789
-1455.25	0.282612	0.065501	0.198282	0.272564	0.181041	0.5	0.35	0.35	0.35	0.15	2.5e-06	1.925e-05	0.0001925	0.001925	0.03825	0.00748964	0.34	0.00807785
-1455.26	0.282399	0.0627269	0.159525	0.288577	0.206772	0.5	0.35	0.25	0.25	0.15	2.5e-06	1.925e-05	0.0001375	0.001375	0.03825	0.00832965	0.3	0.00795685
-1455.26	0.0785397	0.290464	0.150161	0.288661	0.192175	0.5	0.05	0.45	0.25	0.45	2.5e-06	2.75e-06	0.0002475	0.001375	0.11475	0.0224872	0.34	0.0232755
-1455.26	0.288448	0.059003	0.157212	0.28864	0.206697	0.5	0.45	0.25	0.25	0.15	2.5e-06	2.475e-05	0.0001375	0.001375	0.03825	0.00832683	0.32	0.00795795
-1455.27	0.241689	0.100395	0.204128	0.282754	0.171033	0.5	0.1	0.35	0.35	0.25	2.5e-06	5.5e-06	0.0001925	0.001925	0.06375	0.0114881	0.31	0.0131751
-1455.27	0.29045	0.0617694	0.192485	0.289922	0.165374	0.5	0.5	0.35	0.35	0.35	2.5e-06	2.75e-05	0.0001925	0.001925	0.08925	0.0153572	0.41	0.0182795
-1455.27	0.290741	0.0578178	0.156056	0.288566	0.206819	0.5	0.5	0.25	0.25	0.15	2.5e-06	2.75e-05	0.0001375	0.001375	0.03825	0.0083314	0.33	0.0079585
-1455.28	0.314949	4.1329e-15	0.111805	0.324842	0.248403	0.5	0	0.05	0.15	0.1	2.5e-06	0	2.75e-05	0.000825	0.0255	0.00660614	0.16	0.005271
-1455.28	0.314955	0	0.111897	0.324635	0.248512	0.5	0.05	0.05	0.15	0.1	2.5e-06	2.75e-06	2.75e-05	0.000825	0.0255	0.00660875	0.17	0.00527155
-1455.28	0.315111	1.72514e-18	0.11172	0.324731	0.248438	0.5	0.1	0.05	0.15	0.1	2.5e-06	5.5e-06	2.75e-05	0.000825	0.0255	0.00660692	0.18	0.0052721
-1455.28	0.315151	1.96596e-14	0.111621	0.324746	0.248483	0.5	0.15	0.05	0.15	0.1	2.5e-06	8.25e-06	2.75e-05	0.000825	0.0255	0.00660809	0.19	0.00527265
-1455.28	0.315333	1.36664e-15	0.111431	0.324764	0.248471	0.5	0.25	0.05	0.15	0.1	2.5e-06	1.375e-05	2.75e-05	0.000825	0.0255	0.0066078	0.21	0.00527375
-1455.28	0.315475	1.26104e-15	0.111373	0.324638	0.248514	0.5	0.35	0.05	0.15	0.1	2.5e-06	1.925e-05	2.75e-05	0.000825	0.0255	0.00660879	0.23	0.00527485
-1455.28	0.315682	4.46954e-18	0.111183	0.324703	0.248432	0.5	0.45	0.05	0.15	0.1	2.5e-06	2.475e-05	2.75e-05	0.000825	0.0255	0.00660674	0.25	0.00527595
-1455.28	0.315757	1.31966e-21	0.111075	0.324673	0.248494	0.5	0.5	0.05	0.15	0.1	2.5e-06	2.75e-05	2.75e-05	0.000825	0.0255	0.0066083	0.26	0.0052765
-1455.29	0.289011	0.0611098	0.196122	0.272753	0.181004	0.5	0.45	0.35	0.35	0.15	2.5e-06	2.475e-05	0.0001925	0.001925	0.03825	0.00748846	0.36	0.00807895
-1455.29	0.25244	0.0770621	0.235091	0.265247	0.17016	0.5	0	0.35	0.5	0.05	2.5e-06	0	0.0001925	0.00275	0.01275	0.00294486	0.28	0.003139
-1455.29	0.132887	0.224334	0.151945	0.30177	0.189064	0.5	0.05	0.35	0.25	0.5	2.5e-06	2.75e-06	0.0001925	0.001375	0.1275	0.0245508	0.33	0.0258146
-1455.29	0.242098	0.0978775	0.161259	0.307557	0.191209	0.5	0.1	0.25	0.25	0.35	2.5e-06	5.5e-06	0.0001375	0.001375	0.08925	0.0175116	0.29	0.0181541
-1455.29	0.252135	0.0903038	0.158611	0.307794	0.191156	0.5	0.15	0.25	0.25	0.35	2.5e-06	8.25e-06	0.0001375	0.001375	0.08925	0.017507	0.3	0.0181547
-1455.29	0.228671	0.10829	0.164534	0.307211	0.191294	0.5	0.05	0.25	0.25	0.35	2.5e-06	2.75e-06	0.0001375	0.001375	0.08925	0.0175189	0.28	0.0181535
-1455.3	0.253888	0.0900724	0.201995	0.283192	0.170854	0.5	0.15	0.35	0.35	0.25	2.5e-06	8.25e-06	0.0001925	0.001925	0.06375	0.0114773	0.32	0.0131757
-1455.3	0.266685	0.0795588	0.154776	0.307855	0.191125	0.5	0.25	0.25	0.25	0.35	2.5e-06	1.375e-05	0.0001375	0.001375	0.08925	0.0175042	0.32	0.0181557
-1455.3	0.211293	0.121658	0.168969	0.306743	0.191337	0.5	0	0.25	0.25	0.35	2.5e-06	0	0.0001375	0.001375	0.08925	0.0175223	0.27	0.018153
-1455.31	0.275784	0.0738791	0.151234	0.307877	0.191226	0.5	0.35	0.25	0.25	0.35	2.5e-06	1.925e-05	0.0001375	0.001375	0.08925	0.0175132	0.34	0.0181568
-1455.31	0.292526	0.0580034	0.195894	0.272427	0.181151	0.5	0.5	0.35	0.35	0.15	2.5e-06	2.75e-05	0.0001925	0.001925	0.03825	0.00749347	0.37	0.0080795
-1455.31	0.282	0.0707341	0.148075	0.308016	0.191175	0.5	0.45	0.25	0.25	0.35	2.5e-06	2.475e-05	0.0001375	0.001375	0.08925	0.0175087	0.36	0.0181579
-1455.32	0.284362	0.0701405	0.146185	0.30824	0.191073	0.5	0.5	0.25	0.25	0.35	2.5e-06	2.75e-05	0.0001375	0.001375	0.08925	0.0174998	0.37	0.0181585
-1455.32	3.04624e-17	0.363365	0.167582	0.266517	0.202536	0.5	0	0.5	0.25	0.25	2.5e-06	0	0.000275	0.001375	0.06375	0.0133242	0.3	0.0130805
-1455.33	0.0918502	0.257975	0.160985	0.298689	0.1905	0.5	0	0.35	0.25	0.45	2.5e-06	0	0.0001925	0.001375	0.11475	0.0223018	0.31	0.023264
-1455.33	0.244362	0.0860647	0.232124	0.274987	0.162463	0.5	0	0.35	0.45	0.1	2.5e-06	0	0.0001925	0.002475	0.0255	0.00486869	0.28	0.005634
-1455.34	0.271348	0.0594813	0.233784	0.265131	0.170256	0.5	0.05	0.35	0.5	0.05	2.5e-06	2.75e-06	0.0001925	0.00275	0.01275	0.00294572	0.29	0.00313955
-1455.34	0.271613	0.0747659	0.19966	0.283017	0.170944	0.5	0.25	0.35	0.35	0.25	2.5e-06	1.375e-05	0.0001925	0.001925	0.06375	0.0114826	0.34	0.0131768
-1455.35	0.0554953	0.318253	0.150362	0.282703	0.193186	0.5	0.05	0.5	0.25	0.45	2.5e-06	2.75e-06	0.000275	0.001375	0.11475	0.0225992	0.35	0.0232811
-1455.35	9.73763e-21	0.38504	0.0724916	0.267857	0.274611	0.5	0.05	0.45	0.15	0.05	2.5e-06	2.75e-06	0.0002475	0.000825	0.01275	0.00374128	0.24	0.00276555
-1455.35	0.235182	0.100524	0.167488	0.300153	0.196654	0.5	0.05	0.25	0.25	0.25	2.5e-06	2.75e-06	0.0001375	0.001375	0.06375	0.0129733	0.26	0.0130536
-1455.36	0.248546	0.0898849	0.164542	0.300486	0.196541	0.5	0.1	0.25	0.25	0.25	2.5e-06	5.5e-06	0.0001375	0.001375	0.06375	0.0129664	0.27	0.0130541
-1455.36	0.218875	0.113181	0.171441	0.299787	0.196717	0.5	0	0.25	0.25	0.25	2.5e-06	0	0.0001375	0.001375	0.06375	0.012977	0.25	0.013053
-1455.36	0.0219268	0.338057	0.16284	0.281221	0.195956	0.5	0	0.45	0.25	0.35	2.5e-06	0	0.0002475	0.001375	0.08925	0.0179161	0.31	0.018175
-1455.36	0.257262	0.0834948	0.162069	0.300615	0.19656	0.5	0.15	0.25	0.25	0.25	2.5e-06	8.25e-06	0.0001375	0.001375	0.06375	0.0129676	0.28	0.0130547
-1455.37	0.270168	0.0742628	0.158226	0.300783	0.19656	0.5	0.25	0.25	0.25	0.25	2.5e-06	1.375e-05	0.0001375	0.001375	0.06375	0.0129677	0.3	0.0130557
-1455.37	0.249208	0.0942143	0.156607	0.311925	0.188045	0.5	0.15	0.25	0.25	0.45	2.5e-06	8.25e-06	0.0001375	0.001375	0.11475	0.02203	0.32	0.0232547
-1455.37	0.239936	0.100731	0.159648	0.311657	0.188028	0.5	0.1	0.25	0.25	0.45	2.5e-06	5.5e-06	0.0001375	0.001375	0.11475	0.0220278	0.31	0.0232541
-1455.37	0.0778237	0.291329	0.149553	0.290204	0.19109	0.5	0.05	0.45	0.25	0.5	2.5e-06	2.75e-06	0.0002475	0.001375	0.1275	0.0248011	0.35	0.0258256
-1455.37	0.264078	0.0833651	0.152279	0.312356	0.187922	0.5	0.25	0.25	0.25	0.45	2.5e-06	1.375e-05	0.0001375	0.001375	0.11475	0.0220163	0.34	0.0232557
-1455.38	0.224807	0.112966	0.162517	0.311704	0.188006	0.5	0.05	0.25	0.25	0.45	2.5e-06	2.75e-06	0.0001375	0.001375	0.11475	0.0220255	0.3	0.0232536
-1455.38	0.279509	0.0678373	0.155222	0.300886	0.196546	0.5	0.35	0.25	0.25	0.25	2.5e-06	1.925e-05	0.0001375	0.001375	0.06375	0.0129669	0.32	0.0130569
-1455.38	0.281158	0.0507131	0.232669	0.265074	0.170386	0.5	0.1	0.35	0.5	0.05	2.5e-06	5.5e-06	0.0001925	0.00275	0.01275	0.00294714	0.3	0.0031401
-1455.38	0.272738	0.0788005	0.147906	0.31271	0.187845	0.5	0.35	0.25	0.25	0.45	2.5e-06	1.925e-05	0.0001375	0.001375	0.11475	0.0220077	0.36	0.0232569
-1455.38	0.286418	0.0628383	0.153507	0.300601	0.196635	0.5	0.45	0.25	0.25	0.25	2.5e-06	2.475e-05	0.0001375	0.001375	0.06375	0.0129722	0.34	0.013058
-1455.39	0.206059	0.127587	0.167028	0.311273	0.188053	0.5	0	0.25	0.25	0.45	2.5e-06	0	0.0001375	0.001375	0.11475	0.0220305	0.29	0.023253
-1455.39	0.264024	0.0680193	0.230499	0.274874	0.162584	0.5	0.05	0.35	0.45	0.1	2.5e-06	2.75e-06	0.0001925	0.002475	0.0255	0.00487142	0.29	0.00563455
-1455.39	0.279119	0.0760612	0.14412	0.312874	0.187826	0.5	0.45	0.25	0.25	0.45	2.5e-06	2.475e-05	0.0001375	0.001375	0.11475	0.0220056	0.38	0.023258
-1455.39	0.281399	0.0672672	0.197032	0.283471	0.170832	0.5	0.35	0.35	0.35	0.25	2.5e-06	1.925e-05	0.0001925	0.001925	0.06375	0.0114761	0.36	0.0131778
-1455.39	0.28797	0.0632492	0.151305	0.300893	0.196583	0.5	0.5	0.25	0.25	0.25	2.5e-06	2.75e-05	0.0001375	0.001375	0.06375	0.0129692	0.35	0.0130585
-1455.39	0.282493	0.0738059	0.143071	0.312774	0.187856	0.5	0.5	0.25	0.25	0.45	2.5e-06	2.75e-05	0.0001375	0.001375	0.11475	0.0220089	0.39	0.0232585
-1455.41	0.289475	0.0428962	0.23226	0.264908	0.170461	0.5	0.15	0.35	0.5	0.05	2.5e-06	8.25e-06	0.0001925	0.00275	0.01275	0.00294766	0.31	0.00314065
-1455.42	0.275742	0.0575253	0.229215	0.27494	0.162578	0.5	0.1	0.35	0.45	0.1	2.5e-06	5.5e-06	0.0001925	0.002475	0.0255	0.00487134	0.3	0.0056351
-1455.42	0.0917213	0.258226	0.160435	0.300268	0.18935	0.5	0	0.35	0.25	0.5	2.5e-06	0	0.0001925	0.001375	0.1275	0.0245861	0.32	0.025814
-1455.43	0.289289	0.0609181	0.195449	0.283511	0.170834	0.5	0.45	0.35	0.35	0.25	2.5e-06	2.475e-05	0.0001925	0.001925	0.06375	0.0114763	0.38	0.013179
-1455.43	0.247879	0.0959937	0.155568	0.313779	0.18678	0.5	0.15	0.25	0.25	0.5	2.5e-06	8.25e-06	0.0001375	0.001375	0.1275	0.0242687	0.33	0.0258047
-1455.43	0.238332	0.102825	0.15865	0.31332	0.186872	0.5	0.1	0.25	0.25	0.5	2.5e-06	5.5e-06	0.0001375	0.001375	0.1275	0.02428	0.32	0.0258041
-1455.43	0.261844	0.0866652	0.150632	0.314169	0.18669	0.5	0.25	0.25	0.25	0.5	2.5e-06	1.375e-05	0.0001375	0.001375	0.1275	0.0242575	0.35	0.0258057
-1455.44	0.222485	0.115674	0.161672	0.313329	0.186839	0.5	0.05	0.25	0.25	0.5	2.5e-06	2.75e-06	0.0001375	0.001375	0.1275	0.0242759	0.31	0.0258036
-1455.44	0.272138	0.0800196	0.146862	0.314303	0.186678	0.5	0.35	0.25	0.25	0.5	2.5e-06	1.925e-05	0.0001375	0.001375	0.1275	0.0242561	0.37	0.0258068
-1455.44	0.27894	0.0763604	0.143665	0.31437	0.186665	0.5	0.45	0.25	0.25	0.5	2.5e-06	2.475e-05	0.0001375	0.001375	0.1275	0.0242544	0.39	0.025808
-1455.45	0.291468	0.0598031	0.194323	0.283585	0.170821	0.5	0.5	0.35	0.35	0.25	2.5e-06	2.75e-05	0.0001925	0.001925	0.06375	0.0114755	0.39	0.0131795
-1455.45	0.205499	0.128296	0.166512	0.312727	0.186966	0.5	0	0.25	0.25	0.5	2.5e-06	0	0.0001375	0.001375	0.1275	0.0242916	0.3	0.025803
-1455.45	0.281921	0.0750052	0.141965	0.314517	0.186593	0.5	0.5	0.25	0.25	0.5	2.5e-06	2.75e-05	0.0001375	0.001375	0.1275	0.0242453	0.4	0.0258085
-1455.45	0.299127	0.0340555	0.231475	0.264734	0.170608	0.5	0.25	0.35	0.5	0.05	2.5e-06	1.375e-05	0.0001925	0.00275	0.01275	0.00294905	0.33	0.00314175
-1455.45	0.285336	0.0484042	0.228946	0.274645	0.162668	0.5	0.15	0.35	0.45	0.1	2.5e-06	8.25e-06	0.0001925	0.002475	0.0255	0.00487297	0.31	0.00563565
-1455.46	0.0550614	0.318819	0.14966	0.28445	0.19201	0.5	0.05	0.5	0.25	0.5	2.5e-06	2.75e-06	0.000275	0.001375	0.1275	0.0249146	0.36	0.0258311
-1455.48	0.305834	0.0274886	0.23153	0.264522	0.170625	0.5	0.35	0.35	0.5	0.05	2.5e-06	1.925e-05	0.0001925	0.00275	0.01275	0.00294877	0.35	0.00314285
-1455.5	0	0.36374	0.0943161	0.266619	0.275325	0.5	0	0.35	0.15	0.05	2.5e-06	0	0.0001925	0.000825	0.01275	0.00374852	0.21	0.002754
-1455.5	0.295606	0.0391426	0.227888	0.274616	0.162748	0.5	0.25	0.35	0.45	0.1	2.5e-06	1.375e-05	0.0001925	0.002475	0.0255	0.00487489	0.33	0.00563675
-1455.5	0.309841	0.0236351	0.231621	0.263857	0.171045	0.5	0.45	0.35	0.5	0.05	2.5e-06	2.475e-05	0.0001925	0.00275	0.01275	0.00295238	0.37	0.00314395
-1455.51	0.311417	0.0221042	0.231647	0.26373	0.171103	0.5	0.5	0.35	0.5	0.05	2.5e-06	2.75e-05	0.0001925	0.00275	0.01275	0.00295279	0.38	0.0031445
-1455.53	9.98047e-17	0.363669	0.165159	0.27405	0.197122	0.5	0	0.5	0.25	0.35	2.5e-06	0	0.000275	0.001375	0.08925	0.0180154	0.32	0.0181805
-1455.53	0.302747	0.0323836	0.227636	0.274371	0.162862	0.5	0.35	0.35	0.45	0.1	2.5e-06	1.925e-05	0.0001925	0.002475	0.0255	0.00487726	0.35	0.00563785
-1455.56	1.11383e-12	0.386009	0.0760252	0.263142	0.274823	0.5	0.05	0.5	0.15	0.05	2.5e-06	2.75e-06	0.000275	0.000825	0.01275	0.00374305	0.25	0.00277105
-1455.56	0.307193	0.0283459	0.227359	0.274214	0.162888	0.5	0.45	0.35	0.45	0.1	2.5e-06	2.475e-05	0.0001925	0.002475	0.0255	0.00487756	0.37	0.00563895
-1455.57	0.313769	0	0.176687	0.274467	0.235077	0.5	0	0.15	0.25	0.05	2.5e-06	0	8.25e-05	0.001375	0.01275	0.00338998	0.19	0.002842
-1455.57	0.308812	0.026899	0.227178	0.274084	0.163028	0.5	0.5	0.35	0.45	0.1	2.5e-06	2.75e-05	0.0001925	0.002475	0.0255	0.00488081	0.38	0.0056395
-1455.57	0.313803	5.59962e-14	0.176592	0.274453	0.235152	0.5	0.05	0.15	0.25	0.05	2.5e-06	2.75e-06	8.25e-05	0.001375	0.01275	0.00339091	0.2	0.00284255
-1455.57	0.313909	7.60305e-19	0.176446	0.274585	0.235061	0.5	0.1	0.15	0.25	0.05	2.5e-06	5.5e-06	8.25e-05	0.001375	0.01275	0.00338992	0.21	0.0028431
-1455.58	0.314025	7.98411e-14	0.176345	0.274586	0.235044	0.5	0.15	0.15	0.25	0.05	2.5e-06	8.25e-06	8.25e-05	0.001375	0.01275	0.0033897	0.22	0.00284365
-1455.58	0.314126	3.77792e-13	0.176307	0.274381	0.235186	0.5	0.25	0.15	0.25	0.05	2.5e-06	1.375e-05	8.25e-05	0.001375	0.01275	0.00339123	0.24	0.00284475
-1455.59	0.0169818	0.34353	0.160896	0.285878	0.192714	0.5	0	0.45	0.25	0.45	2.5e-06	0	0.0002475	0.001375	0.11475	0.0225469	0.33	0.023275
-1455.59	0.314317	0	0.176032	0.274567	0.235083	0.5	0.35	0.15	0.25	0.05	2.5e-06	1.925e-05	8.25e-05	0.001375	0.01275	0.00339015	0.26	0.00284585
-1455.59	0.314474	8.71153e-14	0.175908	0.274571	0.235047	0.5	0.45	0.15	0.25	0.05	2.5e-06	2.475e-05	8.25e-05	0.001375	0.01275	0.00338968	0.28	0.00284695
-1455.59	0.314504	3.59303e-21	0.175802	0.27461	0.235083	0.5	0.5	0.15	0.25	0.05	2.5e-06	2.75e-05	8.25e-05	0.001375	0.01275	0.00339019	0.29	0.0028475
-1455.7	0.0159249	0.344835	0.160015	0.287697	0.191528	0.5	0	0.45	0.25	0.5	2.5e-06	0	0.0002475	0.001375	0.1275	0.024855	0.34	0.025825
-1455.79	0	0.36384	0.163766	0.278439	0.193955	0.5	0	0.5	0.25	0.45	2.5e-06	0	0.000275	0.001375	0.11475	0.0226843	0.34	0.0232805
-1455.86	0.262989	0.0651372	0.240045	0.283558	0.148271	0.5	0	0.35	0.5	0.1	2.5e-06	0	0.0001925	0.00275	0.0255	0.00460756	0.29	0.005689
-1455.9	0.280226	0.0488615	0.239315	0.283039	0.148558	0.5	0.05	0.35	0.5	0.1	2.5e-06	2.75e-06	0.0001925	0.00275	0.0255	0.00461349	0.3	0.00568955
-1455.92	6.16632e-16	0.363877	0.163147	0.28025	0.192727	0.5	0	0.5	0.25	0.5	2.5e-06	0	0.000275	0.001375	0.1275	0.0250029	0.35	0.0258305
-1455.93	0.220375	0.109536	0.103141	0.317226	0.249722	0.5	0	0.1	0.15	0.1	2.5e-06	0	5.5e-05	0.000825	0.0255	0.00663585	0.17	0.0052765
-1455.94	0.289368	0.0403694	0.238554	0.28319	0.148519	0.5	0.1	0.35	0.5	0.1	2.5e-06	5.5e-06	0.0001925	0.00275	0.0255	0.00461287	0.31	0.0056901
-1455.94	0.226563	0.108989	0.0974959	0.317246	0.249706	0.5	0.05	0.1	0.15	0.1	2.5e-06	2.75e-06	5.5e-05	0.000825	0.0255	0.00663547	0.18	0.00527705
-1455.95	0.237885	0.101596	0.0937469	0.317053	0.24972	0.5	0.1	0.1	0.15	0.1	2.5e-06	5.5e-06	5.5e-05	0.000825	0.0255	0.00663573	0.19	0.0052776
-1455.96	0.296845	0.0331544	0.238401	0.283055	0.148544	0.5	0.15	0.35	0.5	0.1	2.5e-06	8.25e-06	0.0001925	0.00275	0.0255	0.00461318	0.32	0.00569065
-1455.96	0.243971	0.0996894	0.0898967	0.316606	0.249837	0.5	0.15	0.1	0.15	0.1	2.5e-06	8.25e-06	5.5e-05	0.000825	0.0255	0.00663842	0.2	0.00527815
-1455.99	0.305923	0.0241437	0.238512	0.28276	0.148661	0.5	0.25	0.35	0.5	0.1	2.5e-06	1.375e-05	0.0001925	0.00275	0.0255	0.00461546	0.34	0.00569175
-1456	0.253065	0.0986288	0.0823267	0.316187	0.249793	0.5	0.25	0.1	0.15	0.1	2.5e-06	1.375e-05	5.5e-05	0.000825	0.0255	0.00663708	0.22	0.00527925
-1456.02	0.311011	0.0189115	0.238814	0.282346	0.148917	0.5	0.35	0.35	0.5	0.1	2.5e-06	1.925e-05	0.0001925	0.00275	0.0255	0.00462094	0.36	0.00569285
-1456.04	0.314405	0.0152979	0.239212	0.282118	0.148968	0.5	0.45	0.35	0.5	0.1	2.5e-06	2.475e-05	0.0001925	0.00275	0.0255	0.00462172	0.38	0.00569395
-1456.04	0.249102	0.0807449	0.233416	0.3035	0.133238	0.5	0	0.35	0.45	0.5	2.5e-06	0	0.0001925	0.002475	0.1275	0.0177845	0.36	0.026034
-1456.04	0.315334	0.0144758	0.239328	0.281497	0.149365	0.5	0.5	0.35	0.5	0.1	2.5e-06	2.75e-05	0.0001925	0.00275	0.0255	0.00463018	0.39	0.0056945
-1456.05	0.266309	0.08869	0.0796675	0.315375	0.249958	0.5	0.35	0.1	0.15	0.1	2.5e-06	1.925e-05	5.5e-05	0.000825	0.0255	0.00664087	0.24	0.00528035
-1456.08	0.250998	0.0786739	0.233826	0.301948	0.134555	0.5	0	0.35	0.45	0.45	2.5e-06	0	0.0001925	0.002475	0.11475	0.0162331	0.35	0.023484
-1456.09	0.267748	0.0636212	0.231872	0.303535	0.133224	0.5	0.05	0.35	0.45	0.5	2.5e-06	2.75e-06	0.0001925	0.002475	0.1275	0.0177828	0.37	0.0260346
-1456.11	0.273145	0.0862487	0.0761853	0.314199	0.250222	0.5	0.45	0.1	0.15	0.1	2.5e-06	2.475e-05	5.5e-05	0.000825	0.0255	0.00664688	0.26	0.00528145
-1456.13	0.279946	0.0523635	0.230958	0.303433	0.1333	0.5	0.1	0.35	0.45	0.5	2.5e-06	5.5e-06	0.0001925	0.002475	0.1275	0.0177922	0.38	0.0260351
-1456.13	0.252031	0.0775222	0.234696	0.28212	0.153631	0.5	0	0.35	0.45	0.15	2.5e-06	0	0.0001925	0.002475	0.03825	0.00662046	0.29	0.008184
-1456.13	0.268022	0.0633221	0.23218	0.301814	0.134663	0.5	0.05	0.35	0.45	0.45	2.5e-06	2.75e-06	0.0001925	0.002475	0.11475	0.0162451	0.36	0.0234845
-1456.14	0.282751	0.0730854	0.0803869	0.313422	0.250355	0.5	0.5	0.1	0.15	0.1	2.5e-06	2.75e-05	5.5e-05	0.000825	0.0255	0.00664977	0.27	0.005282
-1456.15	0.287585	0.0453852	0.230467	0.303072	0.133491	0.5	0.15	0.35	0.45	0.5	2.5e-06	8.25e-06	0.0001925	0.002475	0.1275	0.0178157	0.39	0.0260357
-1456.16	0.28073	0.0513687	0.231482	0.301759	0.134661	0.5	0.1	0.35	0.45	0.45	2.5e-06	5.5e-06	0.0001925	0.002475	0.11475	0.0162447	0.37	0.0234851
-1456.17	0.318532	9.4325e-18	0.213617	0.258903	0.208948	0.5	0	0.25	0.35	0.05	2.5e-06	0	0.0001375	0.001925	0.01275	0.00319264	0.23	0.002963
-1456.17	0.31862	2.22231e-15	0.213519	0.258959	0.208902	0.5	0.05	0.25	0.35	0.05	2.5e-06	2.75e-06	0.0001375	0.001925	0.01275	0.00319215	0.24	0.00296355
-1456.17	0.318705	2.9991e-18	0.213447	0.2588	0.209048	0.5	0.1	0.25	0.35	0.05	2.5e-06	5.5e-06	0.0001375	0.001925	0.01275	0.0031937	0.25	0.0029641
-1456.17	0.318843	1.4376e-13	0.213288	0.258861	0.209008	0.5	0.15	0.25	0.35	0.05	2.5e-06	8.25e-06	0.0001375	0.001925	0.01275	0.00319328	0.26	0.00296465
-1456.17	0.318954	0	0.2131	0.258923	0.209024	0.5	0.25	0.25	0.35	0.05	2.5e-06	1.375e-05	0.0001375	0.001925	0.01275	0.00319358	0.28	0.00296575
-1456.18	0.319106	5.32759e-14	0.21288	0.259164	0.208849	0.5	0.35	0.25	0.35	0.05	2.5e-06	1.925e-05	0.0001375	0.001925	0.01275	0.00319179	0.3	0.00296685
-1456.18	0.270443	0.0604688	0.233222	0.28227	0.153596	0.5	0.05	0.35	0.45	0.15	2.5e-06	2.75e-06	0.0001925	0.002475	0.03825	0.00661941	0.3	0.00818455
-1456.18	0.319214	0	0.212767	0.259093	0.208926	0.5	0.45	0.25	0.35	0.05	2.5e-06	2.475e-05	0.0001375	0.001925	0.01275	0.00319262	0.32	0.00296795
-1456.18	0.319361	0	0.212587	0.2592	0.208852	0.5	0.5	0.25	0.35	0.05	2.5e-06	2.75e-05	0.0001375	0.001925	0.01275	0.00319185	0.33	0.0029685
-1456.19	0.251096	0.125452	0.0484347	0.327334	0.247684	0.5	0.5	0	0.15	0.1	2.5e-06	2.75e-05	0	0.000825	0.0255	0.00659006	0.25	0.005271
-1456.19	0.28791	0.0449447	0.230714	0.301823	0.134608	0.5	0.15	0.35	0.45	0.45	2.5e-06	8.25e-06	0.0001925	0.002475	0.11475	0.0162388	0.38	0.0234857
-1456.2	0.298375	0.0352632	0.229734	0.30324	0.133389	0.5	0.25	0.35	0.45	0.5	2.5e-06	1.375e-05	0.0001925	0.002475	0.1275	0.017803	0.41	0.0260368
-1456.21	0.25208	0.0774765	0.234396	0.298086	0.137961	0.5	0	0.35	0.45	0.35	2.5e-06	0	0.0001925	0.002475	0.08925	0.0130966	0.33	0.018384
-1456.21	0.281081	0.0508898	0.232243	0.281976	0.153811	0.5	0.1	0.35	0.45	0.15	2.5e-06	5.5e-06	0.0001925	0.002475	0.03825	0.00662684	0.31	0.0081851
-1456.23	0.304234	0.0299798	0.229192	0.303182	0.133412	0.5	0.35	0.35	0.45	0.5	2.5e-06	1.925e-05	0.0001925	0.002475	0.1275	0.0178059	0.43	0.0260379
-1456.24	0.298248	0.0353302	0.229995	0.301669	0.134757	0.5	0.25	0.35	0.45	0.45	2.5e-06	1.375e-05	0.0001925	0.002475	0.11475	0.0162555	0.4	0.0234868
-1456.24	0.28846	0.0442449	0.231393	0.282269	0.153633	0.5	0.15	0.35	0.45	0.15	2.5e-06	8.25e-06	0.0001925	0.002475	0.03825	0.00662071	0.32	0.00818565
-1456.25	0.30898	0.025231	0.229513	0.302585	0.133691	0.5	0.45	0.35	0.45	0.5	2.5e-06	2.475e-05	0.0001925	0.002475	0.1275	0.0178401	0.45	0.0260389
-1456.26	0.271346	0.0594219	0.233264	0.297841	0.138126	0.5	0.05	0.35	0.45	0.35	2.5e-06	2.75e-06	0.0001925	0.002475	0.08925	0.0131107	0.34	0.0183845
-1456.27	0.310048	0.0245203	0.22903	0.302783	0.133618	0.5	0.5	0.35	0.45	0.5	2.5e-06	2.75e-05	0.0001925	0.002475	0.1275	0.0178312	0.46	0.0260395
-1456.27	0.304399	0.0295872	0.229732	0.301451	0.13483	0.5	0.35	0.35	0.45	0.45	2.5e-06	1.925e-05	0.0001925	0.002475	0.11475	0.0162634	0.42	0.0234879
-1456.27	0.243794	0.132092	0.0482479	0.328376	0.24749	0.5	0.45	0	0.15	0.1	2.5e-06	2.475e-05	0	0.000825	0.0255	0.00658579	0.24	0.00527045
-1456.28	0.298836	0.034414	0.230992	0.281907	0.153852	0.5	0.25	0.35	0.45	0.15	2.5e-06	1.375e-05	0.0001925	0.002475	0.03825	0.00662824	0.34	0.00818675
-1456.29	0.308975	0.0251539	0.229658	0.301253	0.13496	0.5	0.45	0.35	0.45	0.45	2.5e-06	2.475e-05	0.0001925	0.002475	0.11475	0.0162779	0.44	0.023489
-1456.29	0.282427	0.0493215	0.232342	0.297743	0.138166	0.5	0.1	0.35	0.45	0.35	2.5e-06	5.5e-06	0.0001925	0.002475	0.08925	0.0131139	0.35	0.0183851
-1456.3	0.31094	0.0230376	0.229994	0.301136	0.134892	0.5	0.5	0.35	0.45	0.45	2.5e-06	2.75e-05	0.0001925	0.002475	0.11475	0.0162699	0.45	0.0234895
-1456.31	0.305961	0.0271829	0.23135	0.281537	0.153968	0.5	0.35	0.35	0.45	0.15	2.5e-06	1.925e-05	0.0001925	0.002475	0.03825	0.00663192	0.36	0.00818785
-1456.32	0.290501	0.0417077	0.231972	0.2976	0.138219	0.5	0.15	0.35	0.45	0.35	2.5e-06	8.25e-06	0.0001925	0.002475	0.08925	0.0131183	0.36	0.0183856
-1456.34	0.309099	0.024785	0.23054	0.281638	0.153939	0.5	0.45	0.35	0.45	0.15	2.5e-06	2.475e-05	0.0001925	0.002475	0.03825	0.00663098	0.38	0.00818895
-1456.35	0.31112	0.0226034	0.230808	0.281449	0.154019	0.5	0.5	0.35	0.45	0.15	2.5e-06	2.75e-05	0.0001925	0.002475	0.03825	0.00663364	0.39	0.0081895
-1456.36	0.30058	0.0320119	0.231703	0.297299	0.138405	0.5	0.25	0.35	0.45	0.35	2.5e-06	1.375e-05	0.0001925	0.002475	0.08925	0.0131343	0.38	0.0183868
-1456.38	0.313831	2.79087e-14	0.176269	0.298202	0.211698	0.5	0	0.15	0.25	0.1	2.5e-06	0	8.25e-05	0.001375	0.0255	0.00582366	0.2	0.005392
-1456.38	0.313794	6.28293e-17	0.176392	0.298101	0.211714	0.5	0.05	0.15	0.25	0.1	2.5e-06	2.75e-06	8.25e-05	0.001375	0.0255	0.00582393	0.21	0.00539255
-1456.39	0.313881	6.57528e-14	0.176247	0.298188	0.211685	0.5	0.1	0.15	0.25	0.1	2.5e-06	5.5e-06	8.25e-05	0.001375	0.0255	0.00582329	0.22	0.0053931
-1456.39	0.314069	6.20823e-14	0.176065	0.298187	0.211678	0.5	0.15	0.15	0.25	0.1	2.5e-06	8.25e-06	8.25e-05	0.001375	0.0255	0.00582312	0.23	0.00539365
-1456.39	0.314227	4.06942e-13	0.175885	0.298223	0.211666	0.5	0.25	0.15	0.25	0.1	2.5e-06	1.375e-05	8.25e-05	0.001375	0.0255	0.00582283	0.25	0.00539475
-1456.4	0.305581	0.027735	0.231075	0.297027	0.138582	0.5	0.35	0.35	0.45	0.35	2.5e-06	1.925e-05	0.0001925	0.002475	0.08925	0.0131494	0.4	0.0183879
-1456.4	0.314309	4.66188e-13	0.175778	0.298262	0.21165	0.5	0.35	0.15	0.25	0.1	2.5e-06	1.925e-05	8.25e-05	0.001375	0.0255	0.00582248	0.27	0.00539585
-1456.4	0.314462	1.1639e-13	0.175588	0.298268	0.211682	0.5	0.45	0.15	0.25	0.1	2.5e-06	2.475e-05	8.25e-05	0.001375	0.0255	0.00582328	0.29	0.00539695
-1456.4	0.314539	0	0.1755	0.298301	0.21166	0.5	0.5	0.15	0.25	0.1	2.5e-06	2.75e-05	8.25e-05	0.001375	0.0255	0.00582275	0.3	0.0053975
-1456.4	0.254571	0.074721	0.235309	0.29167	0.143729	0.5	0	0.35	0.45	0.25	2.5e-06	0	0.0001925	0.002475	0.06375	0.00993056	0.31	0.013284
-1456.42	0.309613	0.0238694	0.2309	0.297166	0.138452	0.5	0.45	0.35	0.45	0.35	2.5e-06	2.475e-05	0.0001925	0.002475	0.08925	0.0131381	0.42	0.0183889
-1456.43	0.311114	0.0225356	0.230812	0.297009	0.138529	0.5	0.5	0.35	0.45	0.35	2.5e-06	2.75e-05	0.0001925	0.002475	0.08925	0.0131447	0.43	0.0183895
-1456.46	0.273092	0.0573974	0.234082	0.291641	0.143787	0.5	0.05	0.35	0.45	0.25	2.5e-06	2.75e-06	0.0001925	0.002475	0.06375	0.00993413	0.32	0.0132846
-1456.49	0.283132	0.0483766	0.233009	0.291622	0.14386	0.5	0.1	0.35	0.45	0.25	2.5e-06	5.5e-06	0.0001925	0.002475	0.06375	0.00993869	0.33	0.0132851
-1456.49	0.238399	0.126013	0.0568246	0.332113	0.246651	0.5	0.35	0	0.15	0.1	2.5e-06	1.925e-05	0	0.000825	0.0255	0.00656661	0.22	0.00526935
-1456.51	0.202028	0.197077	0.0356684	0.315384	0.249842	0.5	0.35	0.15	0.15	0.1	2.5e-06	1.925e-05	8.25e-05	0.000825	0.0255	0.00663841	0.25	0.00528585
-1456.52	0.290305	0.0417657	0.232466	0.291639	0.143824	0.5	0.15	0.35	0.45	0.25	2.5e-06	8.25e-06	0.0001925	0.002475	0.06375	0.00993639	0.34	0.0132856
-1456.52	0.189438	0.195036	0.0504461	0.315301	0.249779	0.5	0.25	0.15	0.15	0.1	2.5e-06	1.375e-05	8.25e-05	0.000825	0.0255	0.0066368	0.23	0.00528475
-1456.53	0.214707	0.196594	0.0241771	0.314452	0.25007	0.5	0.45	0.15	0.15	0.1	2.5e-06	2.475e-05	8.25e-05	0.000825	0.0255	0.00664361	0.27	0.00528695
-1456.55	0.217486	0.2017	0.0163556	0.314452	0.250007	0.5	0.5	0.15	0.15	0.1	2.5e-06	2.75e-05	8.25e-05	0.000825	0.0255	0.00664203	0.28	0.0052875
-1456.55	1.4901e-13	0.366685	0.103551	0.253534	0.276231	0.5	0	0.45	0.15	0.05	2.5e-06	0	0.0002475	0.000825	0.01275	0.00375673	0.23	0.002765
-1456.56	0.300822	0.0316838	0.23231	0.291146	0.144037	0.5	0.25	0.35	0.45	0.25	2.5e-06	1.375e-05	0.0001925	0.002475	0.06375	0.00994886	0.36	0.0132867
-1456.56	0.169212	0.201286	0.0644123	0.315249	0.249841	0.5	0.15	0.15	0.15	0.1	2.5e-06	8.25e-06	8.25e-05	0.000825	0.0255	0.00663843	0.21	0.00528365
-1456.58	0.204973	0.229168	4.43629e-15	0.316204	0.249655	0.5	0.5	0.5	0.15	0.1	2.5e-06	2.75e-05	0.000275	0.000825	0.0255	0.00663389	0.35	0.005326
-1456.58	0.204659	0.229404	6.37296e-16	0.316252	0.249684	0.5	0.5	0.45	0.15	0.1	2.5e-06	2.75e-05	0.0002475	0.000825	0.0255	0.00663466	0.34	0.0053205
-1456.59	0.203858	0.230066	3.54829e-15	0.316419	0.249656	0.5	0.5	0.35	0.15	0.1	2.5e-06	2.75e-05	0.0001925	0.000825	0.0255	0.00663412	0.32	0.0053095
-1456.59	0.306082	0.0268953	0.231868	0.291046	0.144108	0.5	0.35	0.35	0.45	0.25	2.5e-06	1.925e-05	0.0001925	0.002475	0.06375	0.00995317	0.38	0.0132879
-1456.59	0.202814	0.230942	5.78149e-22	0.316645	0.249599	0.5	0.5	0.25	0.15	0.1	2.5e-06	2.75e-05	0.0001375	0.000825	0.0255	0.00663286	0.3	0.0052985
-1456.59	0.156411	0.206107	0.0726934	0.314868	0.249921	0.5	0.1	0.15	0.15	0.1	2.5e-06	5.5e-06	8.25e-05	0.000825	0.0255	0.00664027	0.2	0.0052831
-1456.6	0.314529	2.69101e-14	0.172269	0.329441	0.183761	0.5	0	0.15	0.25	0.45	2.5e-06	0	8.25e-05	0.001375	0.11475	0.0215545	0.27	0.023242
-1456.6	0.314617	3.21922e-14	0.171877	0.330869	0.182637	0.5	0	0.15	0.25	0.5	2.5e-06	0	8.25e-05	0.001375	0.1275	0.0237561	0.28	0.025792
-1456.6	0.314642	8.42887e-18	0.172075	0.329595	0.183687	0.5	0.05	0.15	0.25	0.45	2.5e-06	2.75e-06	8.25e-05	0.001375	0.11475	0.0215463	0.28	0.0232426
-1456.6	0.314747	0	0.171739	0.330841	0.182673	0.5	0.05	0.15	0.25	0.5	2.5e-06	2.75e-06	8.25e-05	0.001375	0.1275	0.0237607	0.29	0.0257926
-1456.6	0.314744	1.00606e-13	0.172033	0.329407	0.183815	0.5	0.1	0.15	0.25	0.45	2.5e-06	5.5e-06	8.25e-05	0.001375	0.11475	0.0215607	0.29	0.0232431
-1456.6	0.314767	4.46883e-14	0.171731	0.330891	0.182611	0.5	0.1	0.15	0.25	0.5	2.5e-06	5.5e-06	8.25e-05	0.001375	0.1275	0.0237528	0.3	0.0257931
-1456.6	0.314803	8.2117e-21	0.171858	0.329619	0.183719	0.5	0.15	0.15	0.25	0.45	2.5e-06	8.25e-06	8.25e-05	0.001375	0.11475	0.0215499	0.3	0.0232437
-1456.6	0.314845	1.68967e-14	0.171576	0.330949	0.18263	0.5	0.15	0.15	0.25	0.5	2.5e-06	8.25e-06	8.25e-05	0.001375	0.1275	0.0237554	0.31	0.0257937
-1456.61	0.314964	1.2935e-12	0.171819	0.329464	0.183753	0.5	0.25	0.15	0.25	0.45	2.5e-06	1.375e-05	8.25e-05	0.001375	0.11475	0.0215536	0.32	0.0232448
-1456.61	0.315103	3.07701e-16	0.17125	0.331056	0.18259	0.5	0.25	0.15	0.25	0.5	2.5e-06	1.375e-05	8.25e-05	0.001375	0.1275	0.0237503	0.33	0.0257947
-1456.61	0.315128	5.33571e-14	0.17157	0.329599	0.183703	0.5	0.35	0.15	0.25	0.45	2.5e-06	1.925e-05	8.25e-05	0.001375	0.11475	0.021548	0.34	0.0232459
-1456.61	0.310708	0.0220476	0.232316	0.290678	0.144251	0.5	0.45	0.35	0.45	0.25	2.5e-06	2.475e-05	0.0001925	0.002475	0.06375	0.00996146	0.4	0.0132889
-1456.61	0.315207	1.57174e-15	0.171256	0.330848	0.182689	0.5	0.35	0.15	0.25	0.5	2.5e-06	1.925e-05	8.25e-05	0.001375	0.1275	0.0237626	0.35	0.0257958
-1456.61	0.191901	0.241039	2.93816e-13	0.317645	0.249414	0.5	0.45	0.5	0.15	0.1	2.5e-06	2.475e-05	0.000275	0.000825	0.0255	0.00662857	0.34	0.00532545
-1456.61	0.191697	0.241185	9.89845e-13	0.317726	0.249392	0.5	0.45	0.45	0.15	0.1	2.5e-06	2.475e-05	0.0002475	0.000825	0.0255	0.00662807	0.33	0.00531995
-1456.62	0.315355	1.83507e-13	0.171036	0.330996	0.182614	0.5	0.45	0.15	0.25	0.5	2.5e-06	2.475e-05	8.25e-05	0.001375	0.1275	0.0237533	0.37	0.025797
-1456.62	0.315304	6.90277e-20	0.1713	0.329677	0.183719	0.5	0.45	0.15	0.25	0.45	2.5e-06	2.475e-05	8.25e-05	0.001375	0.11475	0.02155	0.36	0.0232469
-1456.62	0.315468	5.31252e-14	0.170915	0.331024	0.182592	0.5	0.5	0.15	0.25	0.5	2.5e-06	2.75e-05	8.25e-05	0.001375	0.1275	0.0237505	0.38	0.0257975
-1456.62	0.315394	2.69145e-13	0.171298	0.329538	0.183771	0.5	0.5	0.15	0.25	0.45	2.5e-06	2.75e-05	8.25e-05	0.001375	0.11475	0.0215557	0.37	0.0232475
-1456.62	0.191092	0.24157	1.20096e-14	0.317981	0.249356	0.5	0.45	0.35	0.15	0.1	2.5e-06	2.475e-05	0.0001925	0.000825	0.0255	0.00662737	0.31	0.00530895
-1456.62	0.31182	0.0211476	0.232062	0.290728	0.144242	0.5	0.5	0.35	0.45	0.25	2.5e-06	2.75e-05	0.0001925	0.002475	0.06375	0.00996102	0.41	0.0132895
-1456.63	0.190094	0.242329	1.21962e-18	0.318341	0.249236	0.5	0.45	0.25	0.15	0.1	2.5e-06	2.475e-05	0.0001375	0.000825	0.0255	0.00662463	0.29	0.00529795
-1456.64	0.138075	0.216087	0.0811871	0.314753	0.249898	0.5	0.05	0.15	0.15	0.1	2.5e-06	2.75e-06	8.25e-05	0.000825	0.0255	0.0066397	0.19	0.00528255
-1456.68	0.314355	0	0.173111	0.325645	0.186889	0.5	0	0.15	0.25	0.35	2.5e-06	0	8.25e-05	0.001375	0.08925	0.0171427	0.25	0.018142
-1456.69	0.314485	2.14242e-14	0.172933	0.325758	0.186824	0.5	0.05	0.15	0.25	0.35	2.5e-06	2.75e-06	8.25e-05	0.001375	0.08925	0.017137	0.26	0.0181426
-1456.69	0.314514	1.28195e-13	0.17294	0.325676	0.18687	0.5	0.1	0.15	0.25	0.35	2.5e-06	5.5e-06	8.25e-05	0.001375	0.08925	0.017141	0.27	0.0181431
-1456.69	0.314609	4.94321e-14	0.172808	0.325739	0.186843	0.5	0.15	0.15	0.25	0.35	2.5e-06	8.25e-06	8.25e-05	0.001375	0.08925	0.0171387	0.28	0.0181437
-1456.69	0.314789	1.13245e-13	0.172713	0.325661	0.186837	0.5	0.25	0.15	0.25	0.35	2.5e-06	1.375e-05	8.25e-05	0.001375	0.08925	0.017138	0.3	0.0181447
-1456.7	0.314956	2.17732e-12	0.172551	0.325575	0.186918	0.5	0.35	0.15	0.25	0.35	2.5e-06	1.925e-05	8.25e-05	0.001375	0.08925	0.0171451	0.32	0.0181458
-1456.7	0.315093	0	0.172274	0.325799	0.186834	0.5	0.45	0.15	0.25	0.35	2.5e-06	2.475e-05	8.25e-05	0.001375	0.08925	0.0171379	0.34	0.018147
-1456.7	0.277457	0.0515161	0.0873237	0.337869	0.245835	0.5	0.25	0	0.15	0.1	2.5e-06	1.375e-05	0	0.000825	0.0255	0.00654892	0.2	0.00526825
-1456.7	0.310614	0	0.103894	0.340119	0.245373	0.5	0.15	0	0.15	0.1	2.5e-06	8.25e-06	0	0.000825	0.0255	0.00653839	0.18	0.00526715
-1456.7	0.315221	3.39222e-13	0.172146	0.325829	0.186804	0.5	0.5	0.15	0.25	0.35	2.5e-06	2.75e-05	8.25e-05	0.001375	0.08925	0.0171352	0.35	0.0181475
-1456.71	0.310524	0	0.10396	0.340192	0.245324	0.5	0.1	0	0.15	0.1	2.5e-06	5.5e-06	0	0.000825	0.0255	0.00653719	0.17	0.0052666
-1456.71	0.310348	4.03697e-14	0.104201	0.340098	0.245353	0.5	0.05	0	0.15	0.1	2.5e-06	2.75e-06	0	0.000825	0.0255	0.00653785	0.16	0.00526605
-1456.71	0.310354	1.04255e-13	0.104117	0.340155	0.245375	0.5	0	0	0.15	0.1	2.5e-06	0	0	0.000825	0.0255	0.00653846	0.15	0.0052655
-1456.71	0.117182	0.227245	0.0914559	0.314143	0.249974	0.5	0	0.15	0.15	0.1	2.5e-06	0	8.25e-05	0.000825	0.0255	0.00664134	0.18	0.005282
-1456.74	0.270877	0.0562314	0.242917	0.290141	0.139834	0.5	0	0.35	0.5	0.15	2.5e-06	0	0.0001925	0.00275	0.03825	0.00619396	0.3	0.008239
-1456.75	0.272241	0.0548635	0.242814	0.310367	0.119714	0.5	0	0.35	0.5	0.5	2.5e-06	0	0.0001925	0.00275	0.1275	0.0161645	0.37	0.026089
-1456.77	0.17034	0.250647	0.0118895	0.317861	0.249263	0.5	0.35	0.25	0.15	0.1	2.5e-06	1.925e-05	0.0001375	0.000825	0.0255	0.00662532	0.27	0.00529685
-1456.78	0.286445	0.0414092	0.242271	0.289912	0.139963	0.5	0.05	0.35	0.5	0.15	2.5e-06	2.75e-06	0.0001925	0.00275	0.03825	0.00619831	0.31	0.00823955
-1456.79	0.286098	0.041811	0.242071	0.310246	0.119774	0.5	0.05	0.35	0.5	0.5	2.5e-06	2.75e-06	0.0001925	0.00275	0.1275	0.0161717	0.38	0.0260895
-1456.8	0.272155	0.0548387	0.243071	0.308911	0.121024	0.5	0	0.35	0.5	0.45	2.5e-06	0	0.0001925	0.00275	0.11475	0.0147845	0.36	0.023539
-1456.8	0.159006	0.270978	0	0.321297	0.248718	0.5	0.35	0.5	0.15	0.1	2.5e-06	1.925e-05	0.000275	0.000825	0.0255	0.006613	0.32	0.00532435
-1456.8	0.158461	0.271493	0	0.321311	0.248735	0.5	0.35	0.45	0.15	0.1	2.5e-06	1.925e-05	0.0002475	0.000825	0.0255	0.00661345	0.31	0.00531885
-1456.8	0.315462	6.56654e-16	0.109644	0.336183	0.238711	0.5	0	0.05	0.15	0.15	2.5e-06	0	2.75e-05	0.000825	0.03825	0.00941185	0.17	0.007821
-1456.8	0.315599	8.6571e-15	0.109446	0.336227	0.238728	0.5	0.05	0.05	0.15	0.15	2.5e-06	2.75e-06	2.75e-05	0.000825	0.03825	0.00941251	0.18	0.00782155
-1456.81	0.315662	4.68392e-19	0.109348	0.336334	0.238657	0.5	0.1	0.05	0.15	0.15	2.5e-06	5.5e-06	2.75e-05	0.000825	0.03825	0.0094099	0.19	0.0078221
-1456.81	0.315653	9.38406e-16	0.109469	0.336176	0.238702	0.5	0.15	0.05	0.15	0.15	2.5e-06	8.25e-06	2.75e-05	0.000825	0.03825	0.00941151	0.2	0.00782265
-1456.81	0.315926	0	0.109098	0.336265	0.238711	0.5	0.25	0.05	0.15	0.15	2.5e-06	1.375e-05	2.75e-05	0.000825	0.03825	0.00941191	0.22	0.00782375
-1456.81	0.295349	0.0329232	0.241952	0.289732	0.140045	0.5	0.1	0.35	0.5	0.15	2.5e-06	5.5e-06	0.0001925	0.00275	0.03825	0.00620096	0.32	0.0082401
-1456.81	0.316093	1.8124e-14	0.108971	0.336233	0.238703	0.5	0.35	0.05	0.15	0.15	2.5e-06	1.925e-05	2.75e-05	0.000825	0.03825	0.00941158	0.24	0.00782485
-1456.81	0.316263	1.00053e-15	0.108837	0.336239	0.238661	0.5	0.45	0.05	0.15	0.15	2.5e-06	2.475e-05	2.75e-05	0.000825	0.03825	0.00940995	0.26	0.00782595
-1456.81	0.316336	1.6685e-14	0.108749	0.33623	0.238684	0.5	0.5	0.05	0.15	0.15	2.5e-06	2.75e-05	2.75e-05	0.000825	0.03825	0.00941085	0.27	0.0078265
-1456.81	0.160251	0.267755	0.00280609	0.320342	0.248846	0.5	0.35	0.35	0.15	0.1	2.5e-06	1.925e-05	0.0001925	0.000825	0.0255	0.00661595	0.29	0.00530785
-1456.82	0.318276	6.81866e-15	0.215273	0.281161	0.18529	0.5	0	0.25	0.35	0.1	2.5e-06	0	0.0001375	0.001925	0.0255	0.00529653	0.24	0.005513
-1456.82	0.318342	7.33094e-15	0.215194	0.281166	0.185298	0.5	0.05	0.25	0.35	0.1	2.5e-06	2.75e-06	0.0001375	0.001925	0.0255	0.00529672	0.25	0.00551355
-1456.82	0.318413	1.30101e-14	0.215107	0.281202	0.185278	0.5	0.1	0.25	0.35	0.1	2.5e-06	5.5e-06	0.0001375	0.001925	0.0255	0.00529627	0.26	0.0055141
-1456.82	0.318465	9.28672e-19	0.215146	0.281053	0.185335	0.5	0.15	0.25	0.35	0.1	2.5e-06	8.25e-06	0.0001375	0.001925	0.0255	0.00529746	0.27	0.00551465
-1456.82	0.296868	0.0310981	0.24222	0.309778	0.120036	0.5	0.1	0.35	0.5	0.5	2.5e-06	5.5e-06	0.0001925	0.00275	0.1275	0.016204	0.39	0.0260901
-1456.82	0.318678	0	0.214886	0.281191	0.185245	0.5	0.25	0.25	0.35	0.1	2.5e-06	1.375e-05	0.0001375	0.001925	0.0255	0.00529538	0.29	0.00551575
-1456.83	0.318772	8.34955e-14	0.214716	0.281218	0.185295	0.5	0.35	0.25	0.35	0.1	2.5e-06	1.925e-05	0.0001375	0.001925	0.0255	0.00529668	0.31	0.00551685
-1456.83	0.301458	0.0269902	0.241863	0.289552	0.140137	0.5	0.15	0.35	0.5	0.15	2.5e-06	8.25e-06	0.0001925	0.00275	0.03825	0.00620403	0.33	0.00824065
-1456.83	0.318932	1.04672e-10	0.214537	0.281247	0.185284	0.5	0.45	0.25	0.35	0.1	2.5e-06	2.475e-05	0.0001375	0.001925	0.0255	0.00529644	0.33	0.00551795
-1456.83	0.319029	1.24946e-13	0.214483	0.281219	0.185269	0.5	0.5	0.25	0.35	0.1	2.5e-06	2.75e-05	0.0001375	0.001925	0.0255	0.00529598	0.34	0.0055185
-1456.84	0.288732	0.0388189	0.242693	0.308552	0.121205	0.5	0.05	0.35	0.5	0.45	2.5e-06	2.75e-06	0.0001925	0.00275	0.11475	0.0148043	0.37	0.0235395
-1456.84	0.302821	0.0253362	0.242156	0.309613	0.120073	0.5	0.15	0.35	0.5	0.5	2.5e-06	8.25e-06	0.0001925	0.00275	0.1275	0.0162083	0.4	0.0260906
-1456.86	0.30935	0.0189772	0.242298	0.288963	0.140412	0.5	0.25	0.35	0.5	0.15	2.5e-06	1.375e-05	0.0001925	0.00275	0.03825	0.00621307	0.35	0.00824175
-1456.87	0.297139	0.0307459	0.242561	0.308121	0.121433	0.5	0.1	0.35	0.5	0.45	2.5e-06	5.5e-06	0.0001925	0.00275	0.11475	0.0148294	0.38	0.0235401
-1456.87	0.309395	0.0190214	0.241994	0.309435	0.120155	0.5	0.25	0.35	0.5	0.5	2.5e-06	1.375e-05	0.0001925	0.00275	0.1275	0.0162183	0.42	0.0260918
-1456.88	0.313553	0.0147235	0.242332	0.288966	0.140425	0.5	0.35	0.35	0.5	0.15	2.5e-06	1.925e-05	0.0001925	0.00275	0.03825	0.00621363	0.37	0.00824285
-1456.89	0.302651	0.0255389	0.242116	0.308512	0.121182	0.5	0.15	0.35	0.5	0.45	2.5e-06	8.25e-06	0.0001925	0.00275	0.11475	0.0148016	0.39	0.0235407
-1456.89	0.314173	0.01385	0.242492	0.309319	0.120166	0.5	0.35	0.35	0.5	0.5	2.5e-06	1.925e-05	0.0001925	0.00275	0.1275	0.0162195	0.44	0.0260929
-1456.89	0.316636	0.0112084	0.242972	0.288583	0.1406	0.5	0.45	0.35	0.5	0.15	2.5e-06	2.475e-05	0.0001925	0.00275	0.03825	0.0062194	0.39	0.00824395
-1456.89	0.318779	0.00814022	0.244174	0.288132	0.140775	0.5	0.5	0.35	0.5	0.15	2.5e-06	2.75e-05	0.0001925	0.00275	0.03825	0.00622503	0.4	0.0082445
-1456.9	0.317207	0.010422	0.243074	0.308884	0.120412	0.5	0.45	0.35	0.5	0.5	2.5e-06	2.475e-05	0.0001925	0.00275	0.1275	0.0162498	0.46	0.0260939
-1456.91	0.31804	0.00943675	0.24327	0.308819	0.120435	0.5	0.5	0.35	0.5	0.5	2.5e-06	2.75e-05	0.0001925	0.00275	0.1275	0.0162526	0.47	0.0260945
-1456.91	0.309513	0.0187054	0.242286	0.308072	0.121423	0.5	0.25	0.35	0.5	0.45	2.5e-06	1.375e-05	0.0001925	0.00275	0.11475	0.0148281	0.41	0.0235418
-1456.93	0.314465	0.0133299	0.242988	0.307601	0.121616	0.5	0.35	0.35	0.5	0.45	2.5e-06	1.925e-05	0.0001925	0.00275	0.11475	0.0148492	0.43	0.0235429
-1456.94	0.273456	0.0533641	0.243656	0.304937	0.124588	0.5	0	0.35	0.5	0.35	2.5e-06	0	0.0001925	0.00275	0.08925	0.0120056	0.34	0.018439
-1456.94	0.317425	0.00990541	0.243574	0.30732	0.121775	0.5	0.45	0.35	0.5	0.45	2.5e-06	2.475e-05	0.0001925	0.00275	0.11475	0.0148667	0.45	0.023544
-1456.95	0.318652	0.00846505	0.243977	0.307007	0.121899	0.5	0.5	0.35	0.5	0.45	2.5e-06	2.75e-05	0.0001925	0.00275	0.11475	0.0148802	0.46	0.0235445
-1456.95	0.145217	0.262304	0.0267165	0.316345	0.249417	0.5	0.25	0.25	0.15	0.1	2.5e-06	1.375e-05	0.0001375	0.000825	0.0255	0.00662877	0.25	0.00529575
-1456.98	0.289364	0.0381152	0.243085	0.304767	0.12467	0.5	0.05	0.35	0.5	0.35	2.5e-06	2.75e-06	0.0001925	0.00275	0.08925	0.0120125	0.35	0.0184395
-1456.99	0.314075	3.0289e-14	0.174474	0.319372	0.192079	0.5	0	0.15	0.25	0.25	2.5e-06	0	8.25e-05	0.001375	0.06375	0.0126993	0.23	0.013042
-1456.99	0.31419	7.92298e-14	0.174348	0.319404	0.192058	0.5	0.05	0.15	0.25	0.25	2.5e-06	2.75e-06	8.25e-05	0.001375	0.06375	0.0126981	0.24	0.0130425
-1457	0.314215	1.02461e-13	0.174346	0.319395	0.192045	0.5	0.1	0.15	0.25	0.25	2.5e-06	5.5e-06	8.25e-05	0.001375	0.06375	0.0126972	0.25	0.0130431
-1457	0.314365	4.15859e-14	0.174249	0.319292	0.192094	0.5	0.15	0.15	0.25	0.25	2.5e-06	8.25e-06	8.25e-05	0.001375	0.06375	0.0127002	0.26	0.0130437
-1457	0.31453	1.1095e-13	0.174049	0.319405	0.192017	0.5	0.25	0.15	0.25	0.25	2.5e-06	1.375e-05	8.25e-05	0.001375	0.06375	0.0126954	0.28	0.0130447
-1457.01	0.298451	0.0291243	0.243137	0.304495	0.124793	0.5	0.1	0.35	0.5	0.35	2.5e-06	5.5e-06	0.0001925	0.00275	0.08925	0.0120228	0.36	0.0184401
-1457.01	0.314673	7.53911e-13	0.173879	0.319424	0.192025	0.5	0.35	0.15	0.25	0.25	2.5e-06	1.925e-05	8.25e-05	0.001375	0.06375	0.0126959	0.3	0.0130459
-1457.01	0.314892	3.14235e-16	0.173611	0.31947	0.192028	0.5	0.45	0.15	0.25	0.25	2.5e-06	2.475e-05	8.25e-05	0.001375	0.06375	0.0126962	0.32	0.013047
-1457.01	0.314916	4.8004e-15	0.173627	0.319348	0.19211	0.5	0.5	0.15	0.25	0.25	2.5e-06	2.75e-05	8.25e-05	0.001375	0.06375	0.0127012	0.33	0.0130475
-1457.02	0.303406	0.024453	0.242885	0.304383	0.124872	0.5	0.15	0.35	0.5	0.35	2.5e-06	8.25e-06	0.0001925	0.00275	0.08925	0.0120296	0.37	0.0184406
-1457.05	0.311733	0.015601	0.243817	0.303587	0.125262	0.5	0.25	0.35	0.5	0.35	2.5e-06	1.375e-05	0.0001925	0.00275	0.08925	0.0120624	0.39	0.0184417
-1457.05	4.94329e-13	0.367842	0.109339	0.2462	0.276619	0.5	0	0.5	0.15	0.05	2.5e-06	0	0.000275	0.000825	0.01275	0.00376007	0.24	0.0027705
-1457.07	0.315026	0.0123599	0.243828	0.303425	0.125362	0.5	0.35	0.35	0.5	0.35	2.5e-06	1.925e-05	0.0001925	0.00275	0.08925	0.0120709	0.41	0.0184429
-1457.08	0.31769	0.00931062	0.244321	0.303362	0.125317	0.5	0.45	0.35	0.5	0.35	2.5e-06	2.475e-05	0.0001925	0.00275	0.08925	0.0120668	0.43	0.0184439
-1457.08	0.319222	0.00732172	0.244988	0.303013	0.125455	0.5	0.5	0.35	0.5	0.35	2.5e-06	2.75e-05	0.0001925	0.00275	0.08925	0.0120783	0.44	0.0184445
-1457.11	0.313793	4.84212e-14	0.175992	0.308228	0.201986	0.5	0	0.15	0.25	0.15	2.5e-06	0	8.25e-05	0.001375	0.03825	0.00816508	0.21	0.007942
-1457.11	0.313876	6.50246e-14	0.175908	0.308237	0.201979	0.5	0.05	0.15	0.25	0.15	2.5e-06	2.75e-06	8.25e-05	0.001375	0.03825	0.00816481	0.22	0.00794255
-1457.12	0.313951	0	0.175816	0.308292	0.201941	0.5	0.1	0.15	0.25	0.15	2.5e-06	5.5e-06	8.25e-05	0.001375	0.03825	0.00816344	0.23	0.0079431
-1457.12	0.274893	0.0517746	0.244182	0.298887	0.130263	0.5	0	0.35	0.5	0.25	2.5e-06	0	0.0001925	0.00275	0.06375	0.00917391	0.32	0.013339
-1457.12	0.128569	0.287746	0.0168948	0.317718	0.249072	0.5	0.25	0.35	0.15	0.1	2.5e-06	1.375e-05	0.0001925	0.000825	0.0255	0.00662098	0.27	0.00530675
-1457.12	0.314021	1.37151e-13	0.17583	0.308165	0.201984	0.5	0.15	0.15	0.25	0.15	2.5e-06	8.25e-06	8.25e-05	0.001375	0.03825	0.0081649	0.24	0.00794365
-1457.12	0.314217	1.63002e-13	0.175504	0.308344	0.201935	0.5	0.25	0.15	0.25	0.15	2.5e-06	1.375e-05	8.25e-05	0.001375	0.03825	0.00816325	0.26	0.00794475
-1457.13	0.314437	9.41552e-13	0.175327	0.308295	0.20194	0.5	0.35	0.15	0.25	0.15	2.5e-06	1.925e-05	8.25e-05	0.001375	0.03825	0.00816337	0.28	0.00794585
-1457.13	0.314506	1.14092e-13	0.175218	0.308301	0.201975	0.5	0.45	0.15	0.25	0.15	2.5e-06	2.475e-05	8.25e-05	0.001375	0.03825	0.0081647	0.3	0.00794695
-1457.13	0.3146	0	0.175212	0.308206	0.201982	0.5	0.5	0.15	0.25	0.15	2.5e-06	2.75e-05	8.25e-05	0.001375	0.03825	0.00816484	0.31	0.0079475
-1457.16	0.2904	0.0368299	0.243674	0.298756	0.130341	0.5	0.05	0.35	0.5	0.25	2.5e-06	2.75e-06	0.0001925	0.00275	0.06375	0.00917854	0.33	0.0133396
-1457.18	0.121369	0.29902	0.0122919	0.318438	0.248882	0.5	0.25	0.45	0.15	0.1	2.5e-06	1.375e-05	0.0002475	0.000825	0.0255	0.00661666	0.29	0.00531775
-1457.18	0.298569	0.0289753	0.243549	0.298375	0.130532	0.5	0.1	0.35	0.5	0.25	2.5e-06	5.5e-06	0.0001925	0.00275	0.06375	0.00918975	0.34	0.0133401
-1457.2	0.118447	0.303553	0.00995101	0.319431	0.248618	0.5	0.25	0.5	0.15	0.1	2.5e-06	1.375e-05	0.000275	0.000825	0.0255	0.0066105	0.3	0.00532325
-1457.2	0.30491	0.0226145	0.243642	0.298349	0.130484	0.5	0.15	0.35	0.5	0.25	2.5e-06	8.25e-06	0.0001925	0.00275	0.06375	0.00918665	0.35	0.0133407
-1457.22	0.109156	0.283054	0.0438322	0.314273	0.249685	0.5	0.15	0.25	0.15	0.1	2.5e-06	8.25e-06	0.0001375	0.000825	0.0255	0.00663487	0.23	0.00529465
-1457.23	0.310893	0.0166956	0.243706	0.297993	0.130712	0.5	0.25	0.35	0.5	0.25	2.5e-06	1.375e-05	0.0001925	0.00275	0.06375	0.00920031	0.37	0.0133417
-1457.24	0.315251	0.0119368	0.24429	0.297659	0.130863	0.5	0.35	0.35	0.5	0.25	2.5e-06	1.925e-05	0.0001925	0.00275	0.06375	0.00920909	0.39	0.0133428
-1457.25	0.31846	0.00805799	0.245217	0.297233	0.131031	0.5	0.45	0.35	0.5	0.25	2.5e-06	2.475e-05	0.0001925	0.00275	0.06375	0.00921884	0.41	0.0133439
-1457.26	0.31924	0.00716262	0.245341	0.297193	0.131063	0.5	0.5	0.35	0.5	0.25	2.5e-06	2.75e-05	0.0001925	0.00275	0.06375	0.00922076	0.42	0.0133445
-1457.26	0.318466	1.74042e-16	0.213842	0.311829	0.155863	0.5	0	0.25	0.35	0.5	2.5e-06	0	0.0001375	0.001925	0.1275	0.020503	0.32	0.025913
-1457.26	0.318599	1.08574e-15	0.213646	0.311969	0.155786	0.5	0.05	0.25	0.35	0.5	2.5e-06	2.75e-06	0.0001375	0.001925	0.1275	0.0204934	0.33	0.0259136
-1457.27	0.318578	9.65514e-17	0.213792	0.311791	0.155839	0.5	0.1	0.25	0.35	0.5	2.5e-06	5.5e-06	0.0001375	0.001925	0.1275	0.0204999	0.34	0.0259141
-1457.27	0.318678	1.74585e-23	0.213582	0.311923	0.155817	0.5	0.15	0.25	0.35	0.5	2.5e-06	8.25e-06	0.0001375	0.001925	0.1275	0.0204973	0.35	0.0259147
-1457.27	0.318832	5.83274e-16	0.213388	0.311978	0.155801	0.5	0.25	0.25	0.35	0.5	2.5e-06	1.375e-05	0.0001375	0.001925	0.1275	0.0204954	0.37	0.0259157
-1457.27	0.319026	3.23621e-15	0.213254	0.311907	0.155813	0.5	0.35	0.25	0.35	0.5	2.5e-06	1.925e-05	0.0001375	0.001925	0.1275	0.0204967	0.39	0.0259169
-1457.28	0.31914	5.33668e-14	0.21303	0.312102	0.155728	0.5	0.45	0.25	0.35	0.5	2.5e-06	2.475e-05	0.0001375	0.001925	0.1275	0.0204862	0.41	0.025918
-1457.28	0.319203	9.71525e-15	0.213002	0.311962	0.155833	0.5	0.5	0.25	0.35	0.5	2.5e-06	2.75e-05	0.0001375	0.001925	0.1275	0.0204993	0.42	0.0259185
-1457.31	0.318405	0	0.214199	0.310388	0.157009	0.5	0	0.25	0.35	0.45	2.5e-06	0	0.0001375	0.001925	0.11475	0.0186445	0.31	0.023363
-1457.31	0.318497	2.58031e-14	0.214004	0.310473	0.157026	0.5	0.05	0.25	0.35	0.45	2.5e-06	2.75e-06	0.0001375	0.001925	0.11475	0.0186466	0.32	0.0233636
-1457.31	0.318551	7.72367e-21	0.213955	0.310477	0.157018	0.5	0.1	0.25	0.35	0.45	2.5e-06	5.5e-06	0.0001375	0.001925	0.11475	0.0186457	0.33	0.0233641
-1457.31	0.318675	1.08069e-14	0.213889	0.310417	0.157019	0.5	0.15	0.25	0.35	0.45	2.5e-06	8.25e-06	0.0001375	0.001925	0.11475	0.0186457	0.34	0.0233647
-1457.32	0.318841	5.19992e-14	0.213662	0.310513	0.156984	0.5	0.25	0.25	0.35	0.45	2.5e-06	1.375e-05	0.0001375	0.001925	0.11475	0.0186418	0.36	0.0233658
-1457.32	0.319001	5.05868e-11	0.213455	0.310508	0.157036	0.5	0.35	0.25	0.35	0.45	2.5e-06	1.925e-05	0.0001375	0.001925	0.11475	0.0186477	0.38	0.0233669
-1457.32	0.319127	6.45279e-15	0.21324	0.310687	0.156946	0.5	0.45	0.25	0.35	0.45	2.5e-06	2.475e-05	0.0001375	0.001925	0.11475	0.0186377	0.4	0.023368
-1457.32	0.319175	9.86437e-15	0.213227	0.310692	0.156905	0.5	0.5	0.25	0.35	0.45	2.5e-06	2.75e-05	0.0001375	0.001925	0.11475	0.0186331	0.41	0.0233685
-1457.41	0.081048	0.302804	0.0531734	0.313235	0.249739	0.5	0.1	0.25	0.15	0.1	2.5e-06	5.5e-06	0.0001375	0.000825	0.0255	0.00663595	0.22	0.0052941
-1457.47	0.318283	6.63198e-17	0.214883	0.306491	0.160343	0.5	0	0.25	0.35	0.35	2.5e-06	0	0.0001375	0.001925	0.08925	0.014931	0.29	0.018263
-1457.47	0.318413	5.34709e-16	0.214652	0.306572	0.160363	0.5	0.05	0.25	0.35	0.35	2.5e-06	2.75e-06	0.0001375	0.001925	0.08925	0.0149329	0.3	0.0182635
-1457.48	0.318429	0	0.214682	0.306544	0.160345	0.5	0.1	0.25	0.35	0.35	2.5e-06	5.5e-06	0.0001375	0.001925	0.08925	0.0149312	0.31	0.0182641
-1457.48	0.318562	1.58816e-21	0.214486	0.306693	0.160259	0.5	0.15	0.25	0.35	0.35	2.5e-06	8.25e-06	0.0001375	0.001925	0.08925	0.0149238	0.32	0.0182647
-1457.48	0.318675	0	0.214374	0.306618	0.160334	0.5	0.25	0.25	0.35	0.35	2.5e-06	1.375e-05	0.0001375	0.001925	0.08925	0.0149303	0.34	0.0182658
-1457.48	0.318871	0	0.214169	0.30668	0.160279	0.5	0.35	0.25	0.35	0.35	2.5e-06	1.925e-05	0.0001375	0.001925	0.08925	0.0149255	0.36	0.0182668
-1457.49	0.318968	4.18017e-13	0.214053	0.306629	0.16035	0.5	0.45	0.25	0.35	0.35	2.5e-06	2.475e-05	0.0001375	0.001925	0.08925	0.0149318	0.38	0.0182679
-1457.49	0.3191	6.73629e-13	0.213859	0.306767	0.160273	0.5	0.5	0.25	0.35	0.35	2.5e-06	2.75e-05	0.0001375	0.001925	0.08925	0.0149251	0.39	0.0182685
-1457.55	0.268793	0.0894577	0.0624062	0.341842	0.237501	0.5	0.5	0	0.15	0.15	2.5e-06	2.75e-05	0	0.000825	0.03825	0.00936957	0.26	0.007821
-1457.56	0.0822362	0.319905	0.0343885	0.314128	0.249342	0.5	0.15	0.35	0.15	0.1	2.5e-06	8.25e-06	0.0001925	0.000825	0.0255	0.00662683	0.25	0.00530565
-1457.6	0.197387	0.135701	0.0968779	0.330439	0.239595	0.5	0	0.1	0.15	0.15	2.5e-06	0	5.5e-05	0.000825	0.03825	0.00944295	0.18	0.0078265
-1457.61	0.26042	0.100306	0.0597184	0.342174	0.237381	0.5	0.45	0	0.15	0.15	2.5e-06	2.475e-05	0	0.000825	0.03825	0.00936526	0.25	0.00782045
-1457.61	0.207666	0.131862	0.0904949	0.33036	0.239618	0.5	0.05	0.1	0.15	0.15	2.5e-06	2.75e-06	5.5e-05	0.000825	0.03825	0.00944378	0.19	0.00782705
-1457.63	0.318134	4.99015e-22	0.216063	0.290036	0.175767	0.5	0	0.25	0.35	0.15	2.5e-06	0	0.0001375	0.001925	0.03825	0.0073119	0.25	0.008063
-1457.63	0.217957	0.127106	0.0851961	0.330095	0.239645	0.5	0.1	0.1	0.15	0.15	2.5e-06	5.5e-06	5.5e-05	0.000825	0.03825	0.00944469	0.2	0.0078276
-1457.63	0.318198	9.83056e-16	0.21599	0.290009	0.175803	0.5	0.05	0.25	0.35	0.15	2.5e-06	2.75e-06	0.0001375	0.001925	0.03825	0.00731322	0.26	0.00806355
-1457.63	0.318281	6.62902e-12	0.215899	0.290114	0.175706	0.5	0.1	0.25	0.35	0.15	2.5e-06	5.5e-06	0.0001375	0.001925	0.03825	0.00730971	0.27	0.0080641
-1457.63	0.318334	0	0.215781	0.290125	0.17576	0.5	0.15	0.25	0.35	0.15	2.5e-06	8.25e-06	0.0001375	0.001925	0.03825	0.00731176	0.28	0.00806465
-1457.64	0.318479	4.46909e-12	0.215675	0.290019	0.175826	0.5	0.25	0.25	0.35	0.15	2.5e-06	1.375e-05	0.0001375	0.001925	0.03825	0.0073141	0.3	0.00806575
-1457.64	0.318633	4.72502e-14	0.215497	0.290189	0.175682	0.5	0.35	0.25	0.35	0.15	2.5e-06	1.925e-05	0.0001375	0.001925	0.03825	0.00730886	0.32	0.00806685
-1457.64	0.318789	7.13954e-22	0.215241	0.290252	0.175718	0.5	0.45	0.25	0.35	0.15	2.5e-06	2.475e-05	0.0001375	0.001925	0.03825	0.00731033	0.34	0.00806795
-1457.65	0.318847	0	0.215166	0.290285	0.175702	0.5	0.5	0.25	0.35	0.15	2.5e-06	2.75e-05	0.0001375	0.001925	0.03825	0.00730977	0.35	0.0080685
-1457.65	0.226827	0.123047	0.0807602	0.329576	0.239789	0.5	0.15	0.1	0.15	0.15	2.5e-06	8.25e-06	5.5e-05	0.000825	0.03825	0.00944986	0.21	0.00782815
-1457.66	0.0485918	0.324771	0.0654103	0.311189	0.250038	0.5	0.05	0.25	0.15	0.1	2.5e-06	2.75e-06	0.0001375	0.000825	0.0255	0.00664271	0.21	0.00529355
-1457.7	0.23693	0.123074	0.0711373	0.329025	0.239833	0.5	0.25	0.1	0.15	0.15	2.5e-06	1.375e-05	5.5e-05	0.000825	0.03825	0.00945126	0.23	0.00782925
-1457.75	0.263736	0.082783	0.0712208	0.345463	0.236798	0.5	0.35	0	0.15	0.15	2.5e-06	1.925e-05	0	0.000825	0.03825	0.00934478	0.23	0.00781935
-1457.75	0.0666506	0.341237	0.0289548	0.314033	0.249125	0.5	0.15	0.45	0.15	0.1	2.5e-06	8.25e-06	0.0002475	0.000825	0.0255	0.0066219	0.27	0.00531665
-1457.76	0.318127	0	0.215786	0.300296	0.165791	0.5	0	0.25	0.35	0.25	2.5e-06	0	0.0001375	0.001925	0.06375	0.0111777	0.27	0.013163
-1457.76	0.31825	1.40423e-15	0.215577	0.300328	0.165845	0.5	0.05	0.25	0.35	0.25	2.5e-06	2.75e-06	0.0001375	0.001925	0.06375	0.0111812	0.28	0.0131635
-1457.77	0.318281	0	0.215601	0.300264	0.165854	0.5	0.1	0.25	0.35	0.25	2.5e-06	5.5e-06	0.0001375	0.001925	0.06375	0.0111816	0.29	0.0131641
-1457.77	0.252936	0.111367	0.0680279	0.327629	0.24004	0.5	0.35	0.1	0.15	0.15	2.5e-06	1.925e-05	5.5e-05	0.000825	0.03825	0.00945834	0.25	0.00783035
-1457.77	0.318422	2.52357e-14	0.215442	0.300298	0.165838	0.5	0.15	0.25	0.35	0.25	2.5e-06	8.25e-06	0.0001375	0.001925	0.06375	0.0111806	0.3	0.0131646
-1457.77	0.318594	1.10192e-17	0.215183	0.300499	0.165724	0.5	0.25	0.25	0.35	0.25	2.5e-06	1.375e-05	0.0001375	0.001925	0.06375	0.0111737	0.32	0.0131658
-1457.77	0.318685	2.59654e-14	0.21504	0.300561	0.165714	0.5	0.35	0.25	0.35	0.25	2.5e-06	1.925e-05	0.0001375	0.001925	0.06375	0.0111732	0.34	0.0131668
-1457.78	0.318835	3.23745e-14	0.214881	0.300601	0.165683	0.5	0.45	0.25	0.35	0.25	2.5e-06	2.475e-05	0.0001375	0.001925	0.06375	0.0111713	0.36	0.013168
-1457.78	0.318967	3.40416e-13	0.214671	0.300697	0.165665	0.5	0.5	0.25	0.35	0.25	2.5e-06	2.75e-05	0.0001375	0.001925	0.06375	0.0111703	0.37	0.0131685
-1457.82	0.0616977	0.348045	0.0273722	0.313843	0.249043	0.5	0.15	0.5	0.15	0.1	2.5e-06	8.25e-06	0.000275	0.000825	0.0255	0.00662006	0.28	0.00532215
-1457.83	0.310695	0.000799208	0.101821	0.350914	0.235771	0.5	0.25	0	0.15	0.15	2.5e-06	1.375e-05	0	0.000825	0.03825	0.00930854	0.21	0.00781825
-1457.83	0.311078	1.27702e-15	0.102139	0.351054	0.235729	0.5	0.15	0	0.15	0.15	2.5e-06	8.25e-06	0	0.000825	0.03825	0.00930702	0.19	0.00781715
-1457.83	0.311024	0	0.102152	0.351083	0.23574	0.5	0.1	0	0.15	0.15	2.5e-06	5.5e-06	0	0.000825	0.03825	0.00930748	0.18	0.0078166
-1457.83	0.310865	1.50669e-14	0.102381	0.351002	0.235753	0.5	0.05	0	0.15	0.15	2.5e-06	2.75e-06	0	0.000825	0.03825	0.00930789	0.17	0.00781605
-1457.83	0.310819	1.22404e-17	0.102379	0.351073	0.235729	0.5	0	0	0.15	0.15	2.5e-06	0	0	0.000825	0.03825	0.00930705	0.16	0.0078155
-1457.85	0.26391	0.10436	0.0649232	0.326539	0.240268	0.5	0.45	0.1	0.15	0.15	2.5e-06	2.475e-05	5.5e-05	0.000825	0.03825	0.00946645	0.27	0.00783145
-1457.88	0.0474697	0.346343	0.0449403	0.311647	0.249599	0.5	0.1	0.35	0.15	0.1	2.5e-06	5.5e-06	0.0001925	0.000825	0.0255	0.00663256	0.24	0.0053051
-1457.9	0.274999	0.089525	0.069247	0.325888	0.240341	0.5	0.5	0.1	0.15	0.15	2.5e-06	2.75e-05	5.5e-05	0.000825	0.03825	0.00946887	0.28	0.007832
-1458.01	0.00131571	0.359618	0.0795094	0.309357	0.2502	0.5	0	0.25	0.15	0.1	2.5e-06	0	0.0001375	0.000825	0.0255	0.00664625	0.2	0.005293
-1458.13	0.316227	7.78508e-23	0.106421	0.348288	0.229064	0.5	0	0.05	0.15	0.25	2.5e-06	0	2.75e-05	0.000825	0.06375	0.0148939	0.19	0.012921
-1458.13	0.316325	2.92448e-16	0.106413	0.348216	0.229046	0.5	0.05	0.05	0.15	0.25	2.5e-06	2.75e-06	2.75e-05	0.000825	0.06375	0.0148927	0.2	0.0129216
-1458.13	0.316337	6.75256e-17	0.106353	0.348251	0.229059	0.5	0.1	0.05	0.15	0.25	2.5e-06	5.5e-06	2.75e-05	0.000825	0.06375	0.0148936	0.21	0.0129221
-1458.13	0.316503	2.00194e-15	0.106167	0.34824	0.22909	0.5	0.15	0.05	0.15	0.25	2.5e-06	8.25e-06	2.75e-05	0.000825	0.06375	0.0148955	0.22	0.0129226
-1458.13	0.316652	8.71524e-16	0.106063	0.348266	0.229018	0.5	0.25	0.05	0.15	0.25	2.5e-06	1.375e-05	2.75e-05	0.000825	0.06375	0.014891	0.24	0.0129238
-1458.13	0.316793	3.51057e-15	0.105984	0.348115	0.229107	0.5	0.35	0.05	0.15	0.25	2.5e-06	1.925e-05	2.75e-05	0.000825	0.06375	0.0148965	0.26	0.0129248
-1458.14	0.317059	1.17226e-15	0.105625	0.348304	0.229012	0.5	0.45	0.05	0.15	0.25	2.5e-06	2.475e-05	2.75e-05	0.000825	0.06375	0.0148906	0.28	0.012926
-1458.14	0.317103	1.3752e-14	0.105632	0.348166	0.2291	0.5	0.5	0.05	0.15	0.25	2.5e-06	2.75e-05	2.75e-05	0.000825	0.06375	0.014896	0.29	0.0129265
-1458.18	0.0269244	0.372944	0.0403115	0.310384	0.249436	0.5	0.1	0.45	0.15	0.1	2.5e-06	5.5e-06	0.0002475	0.000825	0.0255	0.00662878	0.26	0.0053161
-1458.18	0.195635	0.20843	0.0277176	0.328376	0.239841	0.5	0.35	0.15	0.15	0.15	2.5e-06	1.925e-05	8.25e-05	0.000825	0.03825	0.00945161	0.26	0.00783585
-1458.19	0.179682	0.21026	0.0414862	0.328979	0.239593	0.5	0.25	0.15	0.15	0.15	2.5e-06	1.375e-05	8.25e-05	0.000825	0.03825	0.00944261	0.24	0.00783475
-1458.21	0.206821	0.211608	0.0137035	0.328048	0.239819	0.5	0.45	0.15	0.15	0.15	2.5e-06	2.475e-05	8.25e-05	0.000825	0.03825	0.00945059	0.28	0.00783695
-1458.23	0.195109	0.235722	0	0.32961	0.239558	0.5	0.45	0.45	0.15	0.15	2.5e-06	2.475e-05	0.0002475	0.000825	0.03825	0.00944136	0.34	0.00786995
-1458.23	0.194113	0.236635	1.98373e-16	0.329723	0.239528	0.5	0.45	0.35	0.15	0.15	2.5e-06	2.475e-05	0.0001925	0.000825	0.03825	0.0094403	0.32	0.00785895
-1458.23	0.195497	0.235424	0	0.329508	0.239571	0.5	0.45	0.5	0.15	0.15	2.5e-06	2.475e-05	0.000275	0.000825	0.03825	0.00944176	0.35	0.00787545
-1458.23	0.210515	0.215782	0.00609121	0.327651	0.23996	0.5	0.5	0.15	0.15	0.15	2.5e-06	2.75e-05	8.25e-05	0.000825	0.03825	0.00945576	0.29	0.0078375
-1458.23	0.205961	0.2258	6.99643e-20	0.328518	0.239721	0.5	0.5	0.25	0.15	0.15	2.5e-06	2.75e-05	0.0001375	0.000825	0.03825	0.00944708	0.31	0.0078485
-1458.23	0.206785	0.225164	6.30433e-14	0.328217	0.239834	0.5	0.5	0.35	0.15	0.15	2.5e-06	2.75e-05	0.0001925	0.000825	0.03825	0.00945114	0.33	0.0078595
-1458.23	0.193249	0.237311	8.68561e-17	0.329985	0.239455	0.5	0.45	0.25	0.15	0.15	2.5e-06	2.475e-05	0.0001375	0.000825	0.03825	0.00943774	0.3	0.00784795
-1458.23	0.207446	0.224725	3.46008e-17	0.327958	0.239871	0.5	0.5	0.45	0.15	0.15	2.5e-06	2.75e-05	0.0002475	0.000825	0.03825	0.00945232	0.35	0.0078705
-1458.24	0.207764	0.2244	8.14862e-20	0.327966	0.23987	0.5	0.5	0.5	0.15	0.15	2.5e-06	2.75e-05	0.000275	0.000825	0.03825	0.00945231	0.36	0.007876
-1458.24	0.156379	0.218713	0.0563678	0.32884	0.239701	0.5	0.15	0.15	0.15	0.15	2.5e-06	8.25e-06	8.25e-05	0.000825	0.03825	0.00944669	0.22	0.00783365
-1458.28	0.140879	0.225825	0.0649322	0.328661	0.239702	0.5	0.1	0.15	0.15	0.15	2.5e-06	5.5e-06	8.25e-05	0.000825	0.03825	0.00944669	0.21	0.0078331
-1458.28	0.019415	0.382553	0.0389836	0.309706	0.249343	0.5	0.1	0.5	0.15	0.1	2.5e-06	5.5e-06	0.000275	0.000825	0.0255	0.00662662	0.27	0.0053216
-1458.32	0.00260585	0.38081	0.0579905	0.308733	0.249861	0.5	0.05	0.35	0.15	0.1	2.5e-06	2.75e-06	0.0001925	0.000825	0.0255	0.00663838	0.23	0.00530455
-1458.33	0.162703	0.265524	7.75225e-16	0.332821	0.238952	0.5	0.35	0.5	0.15	0.15	2.5e-06	1.925e-05	0.000275	0.000825	0.03825	0.00942	0.33	0.00787435
-1458.33	0.162192	0.265938	0	0.332939	0.238932	0.5	0.35	0.45	0.15	0.15	2.5e-06	1.925e-05	0.0002475	0.000825	0.03825	0.00941933	0.32	0.00786885
-1458.34	0.122963	0.234404	0.0746997	0.328165	0.239768	0.5	0.05	0.15	0.15	0.15	2.5e-06	2.75e-06	8.25e-05	0.000825	0.03825	0.00944897	0.2	0.00783255
-1458.34	0.161196	0.266763	2.07606e-15	0.333182	0.238859	0.5	0.35	0.35	0.15	0.15	2.5e-06	1.925e-05	0.0001925	0.000825	0.03825	0.00941677	0.3	0.00785785
-1458.35	0.164011	0.261481	0.00306463	0.332441	0.239002	0.5	0.35	0.25	0.15	0.15	2.5e-06	1.925e-05	0.0001375	0.000825	0.03825	0.00942196	0.28	0.00784685
-1458.42	0.0983777	0.24843	0.0855855	0.327801	0.239806	0.5	0	0.15	0.15	0.15	2.5e-06	0	8.25e-05	0.000825	0.03825	0.00945031	0.19	0.007832
-1458.51	0.293671	0.0392856	0.0817162	0.358345	0.226982	0.5	0.5	0	0.15	0.25	2.5e-06	2.75e-05	0	0.000825	0.06375	0.0147675	0.28	0.012921
-1458.53	0.296369	0.03113	0.0861001	0.359669	0.226732	0.5	0.45	0	0.15	0.25	2.5e-06	2.475e-05	0	0.000825	0.06375	0.0147524	0.27	0.0129204
-1458.55	0.137751	0.273674	0.0186205	0.330723	0.239232	0.5	0.25	0.25	0.15	0.15	2.5e-06	1.375e-05	0.0001375	0.000825	0.03825	0.00943013	0.26	0.00784575
-1458.56	0.311963	1.14805e-05	0.099495	0.362327	0.226203	0.5	0.35	0	0.15	0.25	2.5e-06	1.925e-05	0	0.000825	0.06375	0.0147202	0.25	0.0129193
-1458.56	0.312	2.03855e-20	0.0993981	0.362334	0.226268	0.5	0.25	0	0.15	0.25	2.5e-06	1.375e-05	0	0.000825	0.06375	0.0147243	0.23	0.0129183
-1458.56	0.311809	2.78581e-14	0.0995155	0.362433	0.226242	0.5	0.15	0	0.15	0.25	2.5e-06	8.25e-06	0	0.000825	0.06375	0.0147227	0.21	0.0129171
-1458.56	0.311659	1.60497e-14	0.099665	0.36244	0.226236	0.5	0.1	0	0.15	0.25	2.5e-06	5.5e-06	0	0.000825	0.06375	0.0147223	0.2	0.0129166
-1458.56	0.311535	3.70892e-18	0.0997754	0.362495	0.226195	0.5	0.05	0	0.15	0.25	2.5e-06	2.75e-06	0	0.000825	0.06375	0.0147197	0.19	0.0129161
-1458.56	0.311461	2.4335e-14	0.099829	0.362483	0.226227	0.5	0	0	0.15	0.25	2.5e-06	0	0	0.000825	0.06375	0.0147218	0.18	0.0129155
-1458.66	0.122131	0.29737	0.00841429	0.333447	0.238638	0.5	0.25	0.35	0.15	0.15	2.5e-06	1.375e-05	0.0001925	0.000825	0.03825	0.00940901	0.28	0.00785675
-1458.67	0.114192	0.309942	0.00130186	0.336341	0.238222	0.5	0.25	0.5	0.15	0.15	2.5e-06	1.375e-05	0.000275	0.000825	0.03825	0.00939439	0.31	0.00787325
-1458.68	0.115527	0.307692	0.00282804	0.335644	0.238309	0.5	0.25	0.45	0.15	0.15	2.5e-06	1.375e-05	0.0002475	0.000825	0.03825	0.00939746	0.3	0.00786775
-1458.85	7.02165e-17	0.38612	0.0616736	0.301934	0.250272	0.5	0.05	0.45	0.15	0.1	2.5e-06	2.75e-06	0.0002475	0.000825	0.0255	0.00664736	0.25	0.00531555
-1458.85	0.0979185	0.29813	0.0355933	0.328982	0.239376	0.5	0.15	0.25	0.15	0.15	2.5e-06	8.25e-06	0.0001375	0.000825	0.03825	0.00943515	0.24	0.00784465
-1458.89	0.31637	1.5701e-14	0.227604	0.281938	0.174089	0.5	0	0.25	0.45	0.05	2.5e-06	0	0.0001375	0.002475	0.01275	0.00294952	0.25	0.003073
-1458.9	0.316414	0	0.227638	0.281886	0.174062	0.5	0.05	0.25	0.45	0.05	2.5e-06	2.75e-06	0.0001375	0.002475	0.01275	0.00294905	0.26	0.00307355
-1458.9	0.316526	2.35206e-18	0.227449	0.281892	0.174133	0.5	0.1	0.25	0.45	0.05	2.5e-06	5.5e-06	0.0001375	0.002475	0.01275	0.00294994	0.27	0.0030741
-1458.91	0.316553	0	0.227427	0.281878	0.174142	0.5	0.15	0.25	0.45	0.05	2.5e-06	8.25e-06	0.0001375	0.002475	0.01275	0.00295002	0.28	0.00307465
-1458.91	0.316692	7.68219e-12	0.227362	0.281712	0.174234	0.5	0.25	0.25	0.45	0.05	2.5e-06	1.375e-05	0.0001375	0.002475	0.01275	0.00295078	0.3	0.00307575
-1458.92	0.316923	1.0499e-11	0.227015	0.282035	0.174027	0.5	0.35	0.25	0.45	0.05	2.5e-06	1.925e-05	0.0001375	0.002475	0.01275	0.00294889	0.32	0.00307685
-1458.93	0.317046	4.84635e-17	0.226851	0.282138	0.173965	0.5	0.45	0.25	0.45	0.05	2.5e-06	2.475e-05	0.0001375	0.002475	0.01275	0.00294833	0.34	0.00307795
-1458.93	0.317085	1.67968e-16	0.226858	0.282027	0.17403	0.5	0.5	0.25	0.45	0.05	2.5e-06	2.75e-05	0.0001375	0.002475	0.01275	0.00294889	0.35	0.0030785
-1459.06	0.0716207	0.314998	0.0462066	0.327758	0.239417	0.5	0.1	0.25	0.15	0.15	2.5e-06	5.5e-06	0.0001375	0.000825	0.03825	0.00943637	0.23	0.0078441
-1459.09	0.167619	0.169502	0.088639	0.344724	0.229517	0.5	0	0.1	0.15	0.25	2.5e-06	0	5.5e-05	0.000825	0.06375	0.0149214	0.2	0.0129265
-1459.09	3.66739e-12	0.387107	0.064222	0.298274	0.250397	0.5	0.05	0.5	0.15	0.1	2.5e-06	2.75e-06	0.000275	0.000825	0.0255	0.00664992	0.26	0.00532105
-1459.1	0.17958	0.165693	0.080634	0.344545	0.229547	0.5	0.05	0.1	0.15	0.25	2.5e-06	2.75e-06	5.5e-05	0.000825	0.06375	0.0149232	0.21	0.0129271
-1459.12	0.194346	0.157411	0.0744664	0.344225	0.229551	0.5	0.1	0.1	0.15	0.25	2.5e-06	5.5e-06	5.5e-05	0.000825	0.06375	0.0149233	0.22	0.0129276
-1459.14	0.0737681	0.331174	0.0265095	0.329518	0.239029	0.5	0.15	0.35	0.15	0.15	2.5e-06	8.25e-06	0.0001925	0.000825	0.03825	0.00942275	0.26	0.00785565
-1459.15	0.204131	0.153854	0.0686095	0.343759	0.229646	0.5	0.15	0.1	0.15	0.25	2.5e-06	8.25e-06	5.5e-05	0.000825	0.06375	0.0149291	0.23	0.0129281
-1459.2	4.41259e-17	0.364889	0.0851275	0.298847	0.251137	0.5	0	0.35	0.15	0.1	2.5e-06	0	0.0001925	0.000825	0.0255	0.00666692	0.22	0.005304
-1459.23	0.218262	0.151868	0.0572147	0.342797	0.229859	0.5	0.25	0.1	0.15	0.25	2.5e-06	1.375e-05	5.5e-05	0.000825	0.06375	0.0149421	0.25	0.0129292
-1459.29	0.301168	0.0171889	0.102487	0.355016	0.224139	0.5	0	0.05	0.15	0.35	2.5e-06	0	2.75e-05	0.000825	0.08925	0.0203009	0.21	0.018021
-1459.3	0.0591867	0.351047	0.0203856	0.330692	0.238688	0.5	0.15	0.45	0.15	0.15	2.5e-06	8.25e-06	0.0002475	0.000825	0.03825	0.00941074	0.28	0.00786665
-1459.3	0.316717	1.26803e-06	0.104714	0.354278	0.224289	0.5	0.05	0.05	0.15	0.35	2.5e-06	2.75e-06	2.75e-05	0.000825	0.08925	0.0203137	0.22	0.0180216
-1459.3	0.316861	1.7087e-16	0.104406	0.354496	0.224237	0.5	0.1	0.05	0.15	0.35	2.5e-06	5.5e-06	2.75e-05	0.000825	0.08925	0.0203093	0.23	0.0180221
-1459.3	0.316942	2.73244e-20	0.104282	0.354531	0.224244	0.5	0.15	0.05	0.15	0.35	2.5e-06	8.25e-06	2.75e-05	0.000825	0.08925	0.0203099	0.24	0.0180226
-1459.3	0.317129	6.82561e-16	0.104222	0.354409	0.22424	0.5	0.25	0.05	0.15	0.35	2.5e-06	1.375e-05	2.75e-05	0.000825	0.08925	0.0203095	0.26	0.0180237
-1459.3	0.3173	9.21466e-15	0.10394	0.354562	0.224197	0.5	0.35	0.05	0.15	0.35	2.5e-06	1.925e-05	2.75e-05	0.000825	0.08925	0.0203058	0.28	0.0180248
-1459.31	0.317529	3.05548e-14	0.103708	0.354538	0.224225	0.5	0.45	0.05	0.15	0.35	2.5e-06	2.475e-05	2.75e-05	0.000825	0.08925	0.0203082	0.3	0.0180259
-1459.31	0.317578	4.61293e-15	0.103674	0.354519	0.224229	0.5	0.5	0.05	0.15	0.35	2.5e-06	2.75e-05	2.75e-05	0.000825	0.08925	0.0203086	0.31	0.0180265
-1459.33	0.231574	0.148072	0.0485804	0.341781	0.229993	0.5	0.35	0.1	0.15	0.25	2.5e-06	1.925e-05	5.5e-05	0.000825	0.06375	0.0149501	0.27	0.0129304
-1459.34	0.0349599	0.341022	0.0583833	0.325986	0.239649	0.5	0.05	0.25	0.15	0.15	2.5e-06	2.75e-06	0.0001375	0.000825	0.03825	0.00944457	0.22	0.00784355
-1459.34	0.0552776	0.356671	0.0185281	0.330935	0.238589	0.5	0.15	0.5	0.15	0.15	2.5e-06	8.25e-06	0.000275	0.000825	0.03825	0.00940721	0.29	0.00787215
-1459.37	0.311984	7.47616e-15	0.0982086	0.368346	0.221461	0.5	0	0	0.15	0.35	2.5e-06	0	0	0.000825	0.08925	0.02007	0.2	0.0180155
-1459.37	0.312144	7.43659e-15	0.0980817	0.368347	0.221428	0.5	0.1	0	0.15	0.35	2.5e-06	5.5e-06	0	0.000825	0.08925	0.0200671	0.22	0.0180166
-1459.37	0.312071	1.07028e-16	0.0980963	0.368379	0.221454	0.5	0.05	0	0.15	0.35	2.5e-06	2.75e-06	0	0.000825	0.08925	0.0200695	0.21	0.018016
-1459.37	0.312253	2.75223e-15	0.0979334	0.368355	0.221459	0.5	0.15	0	0.15	0.35	2.5e-06	8.25e-06	0	0.000825	0.08925	0.0200699	0.23	0.0180171
-1459.37	0.312416	4.98818e-15	0.0977957	0.36838	0.221408	0.5	0.25	0	0.15	0.35	2.5e-06	1.375e-05	0	0.000825	0.08925	0.0200654	0.25	0.0180182
-1459.37	0.31258	7.28817e-20	0.0977301	0.368199	0.221491	0.5	0.35	0	0.15	0.35	2.5e-06	1.925e-05	0	0.000825	0.08925	0.0200726	0.27	0.0180193
-1459.37	0.312803	3.57421e-08	0.0975136	0.368183	0.2215	0.5	0.45	0	0.15	0.35	2.5e-06	2.475e-05	0	0.000825	0.08925	0.0200734	0.29	0.0180205
-1459.37	0.308567	0.00905478	0.0933794	0.367484	0.221514	0.5	0.5	0	0.15	0.35	2.5e-06	2.75e-05	0	0.000825	0.08925	0.0200743	0.3	0.018021
-1459.47	0.246502	0.138116	0.0450025	0.340152	0.230227	0.5	0.45	0.1	0.15	0.25	2.5e-06	2.475e-05	5.5e-05	0.000825	0.06375	0.0149641	0.29	0.0129315
-1459.49	0.308662	4.20275e-13	0.16963	0.291877	0.229831	0.5	0	0.1	0.25	0.05	2.5e-06	0	5.5e-05	0.001375	0.01275	0.00334178	0.18	0.0028365
-1459.49	0.308858	1.04152e-13	0.169399	0.291869	0.229874	0.5	0.05	0.1	0.25	0.05	2.5e-06	2.75e-06	5.5e-05	0.001375	0.01275	0.00334231	0.19	0.00283705
-1459.49	0.308885	0	0.169388	0.291833	0.229894	0.5	0.1	0.1	0.25	0.05	2.5e-06	5.5e-06	5.5e-05	0.001375	0.01275	0.00334251	0.2	0.0028376
-1459.49	0.0378117	0.358528	0.0370747	0.327331	0.239254	0.5	0.1	0.35	0.15	0.15	2.5e-06	5.5e-06	0.0001925	0.000825	0.03825	0.00943073	0.25	0.0078551
-1459.49	0.308944	5.03435e-22	0.169281	0.291922	0.229852	0.5	0.15	0.1	0.25	0.05	2.5e-06	8.25e-06	5.5e-05	0.001375	0.01275	0.00334209	0.21	0.00283815
-1459.5	0.309189	1.39327e-13	0.168989	0.292023	0.229799	0.5	0.25	0.1	0.25	0.05	2.5e-06	1.375e-05	5.5e-05	0.001375	0.01275	0.00334154	0.23	0.00283925
-1459.51	0.309321	2.68636e-18	0.168935	0.291833	0.229911	0.5	0.35	0.1	0.25	0.05	2.5e-06	1.925e-05	5.5e-05	0.001375	0.01275	0.0033427	0.25	0.00284035
-1459.51	0.309489	3.28298e-14	0.168699	0.291968	0.229845	0.5	0.45	0.1	0.25	0.05	2.5e-06	2.475e-05	5.5e-05	0.001375	0.01275	0.00334203	0.27	0.00284145
-1459.51	0.30954	1.06817e-19	0.168703	0.291873	0.229884	0.5	0.5	0.1	0.25	0.05	2.5e-06	2.75e-05	5.5e-05	0.001375	0.01275	0.0033424	0.28	0.002842
-1459.54	0.258228	0.123528	0.0488213	0.339	0.230423	0.5	0.5	0.1	0.15	0.25	2.5e-06	2.75e-05	5.5e-05	0.000825	0.06375	0.0149759	0.3	0.012932
-1459.65	0.177439	0.239069	0.010076	0.343868	0.229548	0.5	0.35	0.15	0.15	0.25	2.5e-06	1.925e-05	8.25e-05	0.000825	0.06375	0.0149233	0.28	0.0129359
-1459.66	0.162647	0.236131	0.0277821	0.343943	0.229497	0.5	0.25	0.15	0.15	0.25	2.5e-06	1.375e-05	8.25e-05	0.000825	0.06375	0.0149201	0.26	0.0129348
-1459.67	0.167806	0.25769	0	0.345276	0.229228	0.5	0.35	0.45	0.15	0.25	2.5e-06	1.925e-05	0.0002475	0.000825	0.06375	0.0149035	0.34	0.0129689
-1459.67	0.166718	0.258654	8.84782e-17	0.345425	0.229202	0.5	0.35	0.35	0.15	0.25	2.5e-06	1.925e-05	0.0001925	0.000825	0.06375	0.014902	0.32	0.0129579
-1459.67	0.167798	0.257904	3.39013e-14	0.344991	0.229307	0.5	0.35	0.5	0.15	0.25	2.5e-06	1.925e-05	0.000275	0.000825	0.06375	0.0149083	0.35	0.0129744
-1459.67	0.165586	0.259576	9.75655e-15	0.34563	0.229208	0.5	0.35	0.25	0.15	0.25	2.5e-06	1.925e-05	0.0001375	0.000825	0.06375	0.0149025	0.3	0.0129469
-1459.68	0.196792	0.230905	7.20658e-21	0.342582	0.229721	0.5	0.45	0.15	0.15	0.25	2.5e-06	2.475e-05	8.25e-05	0.000825	0.06375	0.0149336	0.3	0.0129369
-1459.68	0.197778	0.230133	5.02137e-15	0.342258	0.229832	0.5	0.45	0.25	0.15	0.25	2.5e-06	2.475e-05	0.0001375	0.000825	0.06375	0.0149403	0.32	0.0129479
-1459.68	0.198758	0.229304	0	0.342071	0.229868	0.5	0.45	0.35	0.15	0.25	2.5e-06	2.475e-05	0.0001925	0.000825	0.06375	0.0149424	0.34	0.012959
-1459.69	0.199432	0.228796	9.174e-12	0.34187	0.229903	0.5	0.45	0.45	0.15	0.25	2.5e-06	2.475e-05	0.0002475	0.000825	0.06375	0.0149445	0.36	0.0129699
-1459.69	0.199858	0.228487	2.06421e-11	0.341732	0.229923	0.5	0.45	0.5	0.15	0.25	2.5e-06	2.475e-05	0.000275	0.000825	0.06375	0.0149457	0.37	0.0129754
-1459.71	0.136243	0.245715	0.0448642	0.343658	0.22952	0.5	0.15	0.15	0.15	0.25	2.5e-06	8.25e-06	8.25e-05	0.000825	0.06375	0.0149215	0.24	0.0129336
-1459.73	0.20896	0.220019	6.11073e-22	0.340981	0.23004	0.5	0.5	0.15	0.15	0.25	2.5e-06	2.75e-05	8.25e-05	0.000825	0.06375	0.0149529	0.31	0.0129375
-1459.73	0.210178	0.218962	1.69759e-12	0.340732	0.230128	0.5	0.5	0.25	0.15	0.25	2.5e-06	2.75e-05	0.0001375	0.000825	0.06375	0.0149583	0.33	0.0129485
-1459.74	0.21106	0.218244	2.96913e-13	0.340568	0.230128	0.5	0.5	0.35	0.15	0.25	2.5e-06	2.75e-05	0.0001925	0.000825	0.06375	0.0149581	0.35	0.0129595
-1459.74	7.92458e-13	0.361697	0.0754325	0.322797	0.240074	0.5	0	0.25	0.15	0.15	2.5e-06	0	0.0001375	0.000825	0.03825	0.00945951	0.21	0.007843
-1459.74	0.211897	0.217481	2.50226e-13	0.340468	0.230154	0.5	0.5	0.45	0.15	0.25	2.5e-06	2.75e-05	0.0002475	0.000825	0.06375	0.0149597	0.37	0.0129705
-1459.75	0.212024	0.217437	0	0.34033	0.230209	0.5	0.5	0.5	0.15	0.25	2.5e-06	2.75e-05	0.000275	0.000825	0.06375	0.0149631	0.38	0.012976
-1459.75	0.0181781	0.383864	0.0317033	0.327306	0.238949	0.5	0.1	0.45	0.15	0.15	2.5e-06	5.5e-06	0.0002475	0.000825	0.03825	0.00941981	0.27	0.0078661
-1459.76	0.122279	0.24978	0.0551117	0.343265	0.229564	0.5	0.1	0.15	0.15	0.25	2.5e-06	5.5e-06	8.25e-05	0.000825	0.06375	0.0149241	0.23	0.0129331
-1459.84	0.100521	0.26147	0.0651922	0.3433	0.229517	0.5	0.05	0.15	0.15	0.25	2.5e-06	2.75e-06	8.25e-05	0.000825	0.06375	0.0149213	0.22	0.0129326
-1459.84	0.0120194	0.391941	0.0304255	0.32671	0.238904	0.5	0.1	0.5	0.15	0.15	2.5e-06	5.5e-06	0.000275	0.000825	0.03825	0.00941816	0.28	0.0078716
-1459.86	0.309444	0	0.165865	0.346309	0.178382	0.5	0	0.1	0.25	0.5	2.5e-06	0	5.5e-05	0.001375	0.1275	0.0232298	0.27	0.0257865
-1459.86	0.309515	2.66542e-13	0.165804	0.346301	0.17838	0.5	0.05	0.1	0.25	0.5	2.5e-06	2.75e-06	5.5e-05	0.001375	0.1275	0.0232295	0.28	0.025787
-1459.86	0.119442	0.302985	1.33825e-15	0.349097	0.228476	0.5	0.25	0.5	0.15	0.25	2.5e-06	1.375e-05	0.000275	0.000825	0.06375	0.0148578	0.33	0.0129733
-1459.86	0.309702	2.21607e-13	0.165614	0.346352	0.178332	0.5	0.1	0.1	0.25	0.5	2.5e-06	5.5e-06	5.5e-05	0.001375	0.1275	0.0232235	0.29	0.0257876
-1459.87	0.309716	1.30631e-12	0.165585	0.346333	0.178366	0.5	0.15	0.1	0.25	0.5	2.5e-06	8.25e-06	5.5e-05	0.001375	0.1275	0.0232277	0.3	0.0257881
-1459.87	0.118863	0.303369	2.87758e-16	0.349351	0.228417	0.5	0.25	0.45	0.15	0.25	2.5e-06	1.375e-05	0.0002475	0.000825	0.06375	0.0148542	0.32	0.0129678
-1459.87	0.309883	1.17913e-13	0.165434	0.346367	0.178316	0.5	0.25	0.1	0.25	0.5	2.5e-06	1.375e-05	5.5e-05	0.001375	0.1275	0.0232215	0.32	0.0257893
-1459.88	0.310122	9.46236e-13	0.165158	0.3464	0.17832	0.5	0.35	0.1	0.25	0.5	2.5e-06	1.925e-05	5.5e-05	0.001375	0.1275	0.023222	0.34	0.0257904
-1459.88	0.125826	0.2915	0.00639219	0.347533	0.228749	0.5	0.25	0.25	0.15	0.25	2.5e-06	1.375e-05	0.0001375	0.000825	0.06375	0.0148746	0.28	0.0129458
-1459.88	0.310243	4.04889e-14	0.165139	0.346243	0.178375	0.5	0.45	0.1	0.25	0.5	2.5e-06	2.475e-05	5.5e-05	0.001375	0.1275	0.0232288	0.36	0.0257915
-1459.88	0.117667	0.304324	9.58885e-22	0.349646	0.228363	0.5	0.25	0.35	0.15	0.25	2.5e-06	1.375e-05	0.0001925	0.000825	0.06375	0.0148511	0.3	0.0129567
-1459.88	0.310291	9.14549e-14	0.165037	0.346304	0.178368	0.5	0.5	0.1	0.25	0.5	2.5e-06	2.75e-05	5.5e-05	0.001375	0.1275	0.0232279	0.37	0.025792
-1459.89	0.315815	1.14542e-13	0.231071	0.300716	0.152398	0.5	0	0.25	0.45	0.1	2.5e-06	0	0.0001375	0.002475	0.0255	0.00466299	0.26	0.005623
-1459.89	0.315854	0	0.23113	0.300584	0.152432	0.5	0.05	0.25	0.45	0.1	2.5e-06	2.75e-06	0.0001375	0.002475	0.0255	0.00466352	0.27	0.00562355
-1459.9	0.31597	0	0.23095	0.300642	0.152438	0.5	0.1	0.25	0.45	0.1	2.5e-06	5.5e-06	0.0001375	0.002475	0.0255	0.00466382	0.28	0.0056241
-1459.9	0.31603	1.84823e-17	0.230837	0.300833	0.152301	0.5	0.15	0.25	0.45	0.1	2.5e-06	8.25e-06	0.0001375	0.002475	0.0255	0.00466076	0.29	0.00562465
-1459.91	0.316146	4.00866e-20	0.230741	0.300739	0.152375	0.5	0.25	0.25	0.45	0.1	2.5e-06	1.375e-05	0.0001375	0.002475	0.0255	0.0046624	0.31	0.00562575
-1459.92	0.316281	0	0.230553	0.300808	0.152359	0.5	0.35	0.25	0.45	0.1	2.5e-06	1.925e-05	0.0001375	0.002475	0.0255	0.00466213	0.33	0.00562685
-1459.92	0.309364	0	0.166221	0.344916	0.179499	0.5	0	0.1	0.25	0.45	2.5e-06	0	5.5e-05	0.001375	0.11475	0.0210817	0.26	0.0232365
-1459.92	0.309519	8.01746e-18	0.166086	0.344913	0.179482	0.5	0.05	0.1	0.25	0.45	2.5e-06	2.75e-06	5.5e-05	0.001375	0.11475	0.0210797	0.27	0.0232371
-1459.93	0.309605	2.4197e-13	0.166035	0.344828	0.179531	0.5	0.1	0.1	0.25	0.45	2.5e-06	5.5e-06	5.5e-05	0.001375	0.11475	0.0210852	0.28	0.0232376
-1459.93	0.31645	1.02002e-13	0.230357	0.300846	0.152347	0.5	0.45	0.25	0.45	0.1	2.5e-06	2.475e-05	0.0001375	0.002475	0.0255	0.00466192	0.35	0.00562795
-1459.93	0.309642	2.02999e-14	0.165974	0.344838	0.179546	0.5	0.15	0.1	0.25	0.45	2.5e-06	8.25e-06	5.5e-05	0.001375	0.11475	0.0210869	0.29	0.0232382
-1459.93	0.316554	2.54687e-18	0.230234	0.300892	0.152319	0.5	0.5	0.25	0.45	0.1	2.5e-06	2.75e-05	0.0001375	0.002475	0.0255	0.0046613	0.36	0.0056285
-1459.94	0.309806	8.66252e-13	0.165748	0.344954	0.179492	0.5	0.25	0.1	0.25	0.45	2.5e-06	1.375e-05	5.5e-05	0.001375	0.11475	0.0210809	0.31	0.0232392
-1459.94	0.0736811	0.276627	0.0774471	0.342621	0.229624	0.5	0	0.15	0.15	0.25	2.5e-06	0	8.25e-05	0.000825	0.06375	0.0149278	0.21	0.012932
-1459.94	0.309941	1.05631e-19	0.16561	0.344958	0.17949	0.5	0.35	0.1	0.25	0.45	2.5e-06	1.925e-05	5.5e-05	0.001375	0.11475	0.0210807	0.33	0.0232403
-1459.95	0.310139	1.84777e-17	0.165504	0.344839	0.179518	0.5	0.45	0.1	0.25	0.45	2.5e-06	2.475e-05	5.5e-05	0.001375	0.11475	0.0210837	0.35	0.0232415
-1459.95	0.31022	2.77895e-14	0.165317	0.344946	0.179517	0.5	0.5	0.1	0.25	0.45	2.5e-06	2.75e-05	5.5e-05	0.001375	0.11475	0.0210838	0.36	0.023242
-1459.98	3.04361e-18	0.38433	0.0528815	0.323074	0.239715	0.5	0.05	0.35	0.15	0.15	2.5e-06	2.75e-06	0.0001925	0.000825	0.03825	0.00944687	0.24	0.00785455
-1460.18	0.309164	3.6585e-13	0.167131	0.341097	0.182609	0.5	0	0.1	0.25	0.35	2.5e-06	0	5.5e-05	0.001375	0.08925	0.0167768	0.24	0.0181365
-1460.18	0.309317	0	0.167003	0.341011	0.182669	0.5	0.05	0.1	0.25	0.35	2.5e-06	2.75e-06	5.5e-05	0.001375	0.08925	0.0167821	0.25	0.018137
-1460.19	0.309349	0	0.166873	0.341177	0.182601	0.5	0.1	0.1	0.25	0.35	2.5e-06	5.5e-06	5.5e-05	0.001375	0.08925	0.0167762	0.26	0.0181376
-1460.19	0.309534	4.52846e-13	0.166701	0.341203	0.182562	0.5	0.15	0.1	0.25	0.35	2.5e-06	8.25e-06	5.5e-05	0.001375	0.08925	0.0167728	0.27	0.0181381
-1460.2	0.309597	1.76952e-12	0.166621	0.341196	0.182586	0.5	0.25	0.1	0.25	0.35	2.5e-06	1.375e-05	5.5e-05	0.001375	0.08925	0.0167749	0.29	0.0181392
-1460.2	0.309793	1.68846e-12	0.166452	0.341138	0.182617	0.5	0.35	0.1	0.25	0.35	2.5e-06	1.925e-05	5.5e-05	0.001375	0.08925	0.0167775	0.31	0.0181403
-1460.21	0.310002	8.38401e-14	0.166247	0.341176	0.182575	0.5	0.45	0.1	0.25	0.35	2.5e-06	2.475e-05	5.5e-05	0.001375	0.08925	0.0167739	0.33	0.0181414
-1460.21	0.309974	8.37613e-15	0.166322	0.341126	0.182579	0.5	0.5	0.1	0.25	0.35	2.5e-06	2.75e-05	5.5e-05	0.001375	0.08925	0.0167741	0.34	0.018142
-1460.23	0.0835448	0.317535	0.0243889	0.34559	0.228942	0.5	0.15	0.25	0.15	0.25	2.5e-06	8.25e-06	0.0001375	0.000825	0.06375	0.0148863	0.26	0.0129446
-1460.24	0.315473	1.36682e-13	0.232912	0.295402	0.156213	0.5	0	0.25	0.5	0.05	2.5e-06	0	0.0001375	0.00275	0.01275	0.00283688	0.26	0.003128
-1460.24	0.31225	2.80221e-17	0.0972325	0.371884	0.218633	0.5	0	0	0.15	0.45	2.5e-06	0	0	0.000825	0.11475	0.0253957	0.22	0.0231155
-1460.24	0.312311	4.87446e-14	0.0971228	0.371977	0.218589	0.5	0.05	0	0.15	0.45	2.5e-06	2.75e-06	0	0.000825	0.11475	0.0253908	0.23	0.0231161
-1460.24	0.315589	1.34191e-13	0.232733	0.29554	0.156138	0.5	0.05	0.25	0.5	0.05	2.5e-06	2.75e-06	0.0001375	0.00275	0.01275	0.00283629	0.27	0.00312855
-1460.24	0.312374	1.24965e-14	0.0971143	0.371868	0.218644	0.5	0.1	0	0.15	0.45	2.5e-06	5.5e-06	0	0.000825	0.11475	0.0253969	0.24	0.0231166
-1460.24	0.312509	4.25539e-15	0.0969724	0.371925	0.218594	0.5	0.15	0	0.15	0.45	2.5e-06	8.25e-06	0	0.000825	0.11475	0.0253913	0.25	0.0231171
-1460.24	0.312648	2.92992e-22	0.0968695	0.371853	0.218629	0.5	0.25	0	0.15	0.45	2.5e-06	1.375e-05	0	0.000825	0.11475	0.0253953	0.27	0.0231182
-1460.24	0.312796	5.05261e-18	0.0968216	0.371764	0.218618	0.5	0.35	0	0.15	0.45	2.5e-06	1.925e-05	0	0.000825	0.11475	0.025394	0.29	0.0231194
-1460.24	0.312996	1.65024e-22	0.0966028	0.371727	0.218675	0.5	0.45	0	0.15	0.45	2.5e-06	2.475e-05	0	0.000825	0.11475	0.0254004	0.31	0.0231205
-1460.24	0.313059	6.80583e-25	0.096518	0.37176	0.218663	0.5	0.5	0	0.15	0.45	2.5e-06	2.75e-05	0	0.000825	0.11475	0.0253991	0.32	0.023121
-1460.25	0.315676	0	0.232762	0.295217	0.156345	0.5	0.1	0.25	0.5	0.05	2.5e-06	5.5e-06	0.0001375	0.00275	0.01275	0.00283805	0.28	0.0031291
-1460.25	0.315794	1.22904e-11	0.232495	0.295586	0.156125	0.5	0.15	0.25	0.5	0.05	2.5e-06	8.25e-06	0.0001375	0.00275	0.01275	0.00283622	0.29	0.00312965
-1460.26	0.315895	1.85411e-12	0.232385	0.295572	0.156147	0.5	0.25	0.25	0.5	0.05	2.5e-06	1.375e-05	0.0001375	0.00275	0.01275	0.00283644	0.31	0.00313075
-1460.27	0.31605	0	0.232222	0.295513	0.156215	0.5	0.35	0.25	0.5	0.05	2.5e-06	1.925e-05	0.0001375	0.00275	0.01275	0.00283712	0.33	0.00313185
-1460.28	0.316152	0	0.232111	0.295598	0.156138	0.5	0.45	0.25	0.5	0.05	2.5e-06	2.475e-05	0.0001375	0.00275	0.01275	0.00283637	0.35	0.00313295
-1460.29	0.316225	1.36396e-12	0.232101	0.29555	0.156124	0.5	0.5	0.25	0.5	0.05	2.5e-06	2.75e-05	0.0001375	0.00275	0.01275	0.00283605	0.36	0.0031335
-1460.31	0.146941	0.192846	0.083465	0.352386	0.224362	0.5	0	0.1	0.15	0.35	2.5e-06	0	5.5e-05	0.000825	0.08925	0.02032	0.22	0.0180265
-1460.33	0.163252	0.185426	0.0747508	0.352125	0.224446	0.5	0.05	0.1	0.15	0.35	2.5e-06	2.75e-06	5.5e-05	0.000825	0.08925	0.0203274	0.23	0.018027
-1460.34	0.308622	2.03806e-14	0.169732	0.314558	0.207088	0.5	0	0.1	0.25	0.1	2.5e-06	0	5.5e-05	0.001375	0.0255	0.00572337	0.19	0.0053865
-1460.34	0.30881	3.19753e-16	0.16958	0.314528	0.207081	0.5	0.05	0.1	0.25	0.1	2.5e-06	2.75e-06	5.5e-05	0.001375	0.0255	0.00572314	0.2	0.00538705
-1460.34	0.308858	3.5512e-13	0.169562	0.314489	0.207091	0.5	0.1	0.1	0.25	0.1	2.5e-06	5.5e-06	5.5e-05	0.001375	0.0255	0.00572334	0.21	0.0053876
-1460.35	0.308933	1.36234e-13	0.169411	0.314656	0.207001	0.5	0.15	0.1	0.25	0.1	2.5e-06	8.25e-06	5.5e-05	0.001375	0.0255	0.00572127	0.22	0.00538815
-1460.35	0.309122	2.5108e-14	0.169217	0.314563	0.207098	0.5	0.25	0.1	0.25	0.1	2.5e-06	1.375e-05	5.5e-05	0.001375	0.0255	0.00572361	0.24	0.00538925
-1460.36	0.176168	0.180569	0.0670441	0.351661	0.224558	0.5	0.1	0.1	0.15	0.35	2.5e-06	5.5e-06	5.5e-05	0.000825	0.08925	0.020337	0.24	0.0180276
-1460.36	0.309259	0	0.16916	0.314466	0.207114	0.5	0.35	0.1	0.25	0.1	2.5e-06	1.925e-05	5.5e-05	0.001375	0.0255	0.00572387	0.26	0.00539035
-1460.36	0.309392	2.90887e-13	0.16892	0.31465	0.207038	0.5	0.45	0.1	0.25	0.1	2.5e-06	2.475e-05	5.5e-05	0.001375	0.0255	0.00572217	0.28	0.00539145
-1460.37	0.309524	1.7518e-13	0.168772	0.3147	0.207004	0.5	0.5	0.1	0.25	0.1	2.5e-06	2.75e-05	5.5e-05	0.001375	0.0255	0.00572137	0.29	0.005392
-1460.37	0.287696	0.0325097	0.0993548	0.35923	0.22121	0.5	0	0.05	0.15	0.45	2.5e-06	0	2.75e-05	0.000825	0.11475	0.0256836	0.23	0.023121
-1460.38	0.303795	0.0157412	0.100494	0.358712	0.221257	0.5	0.05	0.05	0.15	0.45	2.5e-06	2.75e-06	2.75e-05	0.000825	0.11475	0.0256888	0.24	0.0231216
-1460.38	0.317142	3.42357e-11	0.103247	0.358249	0.221361	0.5	0.1	0.05	0.15	0.45	2.5e-06	5.5e-06	2.75e-05	0.000825	0.11475	0.0257004	0.25	0.0231221
-1460.38	0.317221	0	0.103142	0.358252	0.221386	0.5	0.15	0.05	0.15	0.45	2.5e-06	8.25e-06	2.75e-05	0.000825	0.11475	0.0257032	0.26	0.0231227
-1460.38	0.317393	1.65239e-15	0.103078	0.358124	0.221405	0.5	0.25	0.05	0.15	0.45	2.5e-06	1.375e-05	2.75e-05	0.000825	0.11475	0.0257053	0.28	0.0231238
-1460.39	0.317587	3.74741e-15	0.102885	0.358153	0.221375	0.5	0.35	0.05	0.15	0.45	2.5e-06	1.925e-05	2.75e-05	0.000825	0.11475	0.0257019	0.3	0.0231248
-1460.39	0.31779	1.98201e-14	0.10259	0.358241	0.221378	0.5	0.45	0.05	0.15	0.45	2.5e-06	2.475e-05	2.75e-05	0.000825	0.11475	0.0257023	0.32	0.0231259
-1460.39	0.31788	1.89161e-17	0.102563	0.358189	0.221369	0.5	0.5	0.05	0.15	0.45	2.5e-06	2.75e-05	2.75e-05	0.000825	0.11475	0.0257012	0.33	0.0231265
-1460.39	0.188621	0.175109	0.0603599	0.351336	0.224574	0.5	0.15	0.1	0.15	0.35	2.5e-06	8.25e-06	5.5e-05	0.000825	0.08925	0.0203384	0.25	0.0180281
-1460.41	0	0.367746	0.0924752	0.287991	0.251788	0.5	0	0.45	0.15	0.1	2.5e-06	0	0.0002475	0.000825	0.0255	0.00668108	0.24	0.005315
-1460.44	0.0613633	0.347707	0.0148175	0.347614	0.228498	0.5	0.15	0.35	0.15	0.25	2.5e-06	8.25e-06	0.0001925	0.000825	0.06375	0.0148594	0.28	0.0129556
-1460.48	0.055682	0.335272	0.0358663	0.344065	0.229116	0.5	0.1	0.25	0.15	0.25	2.5e-06	5.5e-06	0.0001375	0.000825	0.06375	0.0148969	0.25	0.0129441
-1460.49	0.207148	0.169129	0.0488825	0.349986	0.224854	0.5	0.25	0.1	0.15	0.35	2.5e-06	1.375e-05	5.5e-05	0.000825	0.08925	0.0203625	0.27	0.0180293
-1460.51	0.049963	0.363511	0.00866815	0.349784	0.228074	0.5	0.15	0.45	0.15	0.25	2.5e-06	8.25e-06	0.0002475	0.000825	0.06375	0.0148335	0.3	0.0129666
-1460.52	0.0440977	0.371423	0.00513303	0.351605	0.227742	0.5	0.15	0.5	0.15	0.25	2.5e-06	8.25e-06	0.000275	0.000825	0.06375	0.0148132	0.31	0.0129721
-1460.53	5.51885e-13	0.386653	0.0562354	0.317135	0.239976	0.5	0.05	0.45	0.15	0.15	2.5e-06	2.75e-06	0.0002475	0.000825	0.03825	0.00945572	0.26	0.00786555
-1460.61	0.224993	0.159659	0.041707	0.348705	0.224936	0.5	0.35	0.1	0.15	0.35	2.5e-06	1.925e-05	5.5e-05	0.000825	0.08925	0.0203691	0.29	0.0180304
-1460.63	0.31221	4.09869e-19	0.0970344	0.37314	0.217615	0.5	0	0	0.15	0.5	2.5e-06	0	0	0.000825	0.1275	0.0280546	0.23	0.0256655
-1460.63	0.312344	0	0.0969414	0.373074	0.217641	0.5	0.05	0	0.15	0.5	2.5e-06	2.75e-06	0	0.000825	0.1275	0.0280577	0.24	0.0256661
-1460.64	0.31244	0	0.0968145	0.373133	0.217612	0.5	0.1	0	0.15	0.5	2.5e-06	5.5e-06	0	0.000825	0.1275	0.0280542	0.25	0.0256666
-1460.64	0.312633	2.13326e-14	0.0966211	0.373122	0.217623	0.5	0.15	0	0.15	0.5	2.5e-06	8.25e-06	0	0.000825	0.1275	0.0280556	0.26	0.0256671
-1460.64	0.31271	1.79027e-23	0.0965474	0.373094	0.217649	0.5	0.25	0	0.15	0.5	2.5e-06	1.375e-05	0	0.000825	0.1275	0.0280588	0.28	0.0256682
-1460.64	0.312897	1.30173e-14	0.0964342	0.373035	0.217634	0.5	0.35	0	0.15	0.5	2.5e-06	1.925e-05	0	0.000825	0.1275	0.0280569	0.3	0.0256694
-1460.64	0.313073	4.81882e-22	0.0962439	0.373023	0.21766	0.5	0.45	0	0.15	0.5	2.5e-06	2.475e-05	0	0.000825	0.1275	0.0280602	0.32	0.0256705
-1460.64	0.31317	4.47001e-25	0.0961489	0.373047	0.217635	0.5	0.5	0	0.15	0.5	2.5e-06	2.75e-05	0	0.000825	0.1275	0.028057	0.33	0.025671
-1460.73	0.308916	5.33153e-13	0.16831	0.335067	0.187707	0.5	0	0.1	0.25	0.25	2.5e-06	0	5.5e-05	0.001375	0.06375	0.0124371	0.22	0.0130365
-1460.74	0.309	4.70282e-19	0.168202	0.335005	0.187793	0.5	0.05	0.1	0.25	0.25	2.5e-06	2.75e-06	5.5e-05	0.001375	0.06375	0.0124424	0.23	0.013037
-1460.74	0.309127	4.08996e-17	0.168032	0.335098	0.187743	0.5	0.1	0.1	0.25	0.25	2.5e-06	5.5e-06	5.5e-05	0.001375	0.06375	0.0124394	0.24	0.0130376
-1460.74	0.309253	1.28102e-13	0.167939	0.335054	0.187755	0.5	0.15	0.1	0.25	0.25	2.5e-06	8.25e-06	5.5e-05	0.001375	0.06375	0.0124401	0.25	0.0130382
-1460.75	0.309399	5.2255e-08	0.167848	0.335014	0.187739	0.5	0.25	0.1	0.25	0.25	2.5e-06	1.375e-05	5.5e-05	0.001375	0.06375	0.012439	0.27	0.0130392
-1460.76	0.309537	3.29712e-13	0.167605	0.335132	0.187726	0.5	0.35	0.1	0.25	0.25	2.5e-06	1.925e-05	5.5e-05	0.001375	0.06375	0.0124383	0.29	0.0130404
-1460.76	0.309647	3.23312e-13	0.167515	0.335084	0.187753	0.5	0.45	0.1	0.25	0.25	2.5e-06	2.475e-05	5.5e-05	0.001375	0.06375	0.01244	0.31	0.0130414
-1460.76	0.309727	2.51632e-13	0.167442	0.335065	0.187766	0.5	0.5	0.1	0.25	0.25	2.5e-06	2.75e-05	5.5e-05	0.001375	0.06375	0.0124408	0.32	0.013042
-1460.78	0.24451	0.142827	0.0405849	0.346627	0.225452	0.5	0.45	0.1	0.15	0.35	2.5e-06	2.475e-05	5.5e-05	0.000825	0.08925	0.0204139	0.31	0.0180314
-1460.78	0	0.387632	0.0582164	0.314057	0.240095	0.5	0.05	0.5	0.15	0.15	2.5e-06	2.75e-06	0.000275	0.000825	0.03825	0.00945979	0.27	0.00787105
-1460.8	0.0152626	0.364655	0.0482864	0.3425	0.229295	0.5	0.05	0.25	0.15	0.25	2.5e-06	2.75e-06	0.0001375	0.000825	0.06375	0.0149078	0.24	0.0129436
-1460.83	0.280501	0.0406169	0.0978067	0.361005	0.22007	0.5	0	0.05	0.15	0.5	2.5e-06	0	2.75e-05	0.000825	0.1275	0.0283602	0.24	0.025671
-1460.83	0.02423	0.375767	0.0260322	0.345269	0.228702	0.5	0.1	0.35	0.15	0.25	2.5e-06	5.5e-06	0.0001925	0.000825	0.06375	0.0148717	0.27	0.0129551
-1460.84	0.168611	0.255104	0	0.351913	0.224372	0.5	0.35	0.25	0.15	0.35	2.5e-06	1.925e-05	0.0001375	0.000825	0.08925	0.0203209	0.32	0.0180468
-1460.85	0.170154	0.25371	1.59457e-16	0.351755	0.224381	0.5	0.35	0.35	0.15	0.35	2.5e-06	1.925e-05	0.0001925	0.000825	0.08925	0.0203215	0.34	0.0180579
-1460.85	0.170236	0.251349	0.0023732	0.351681	0.224361	0.5	0.35	0.15	0.15	0.35	2.5e-06	1.925e-05	8.25e-05	0.000825	0.08925	0.0203198	0.3	0.0180358
-1460.85	0.295757	0.025282	0.0984069	0.360365	0.220189	0.5	0.05	0.05	0.15	0.5	2.5e-06	2.75e-06	2.75e-05	0.000825	0.1275	0.0283749	0.25	0.0256715
-1460.85	0.170738	0.253421	1.41976e-13	0.351417	0.224424	0.5	0.35	0.45	0.15	0.35	2.5e-06	1.925e-05	0.0002475	0.000825	0.08925	0.0203251	0.36	0.0180689
-1460.85	0.317429	5.47388e-08	0.102594	0.359641	0.220336	0.5	0.1	0.05	0.15	0.5	2.5e-06	5.5e-06	2.75e-05	0.000825	0.1275	0.0283931	0.26	0.0256721
-1460.85	0.31731	4.22536e-27	0.102748	0.359549	0.220392	0.5	0.15	0.05	0.15	0.5	2.5e-06	8.25e-06	2.75e-05	0.000825	0.1275	0.0284003	0.27	0.0256727
-1460.85	0.317488	1.04083e-16	0.10259	0.359527	0.220395	0.5	0.25	0.05	0.15	0.5	2.5e-06	1.375e-05	2.75e-05	0.000825	0.1275	0.0284005	0.29	0.0256738
-1460.85	0.317702	5.74742e-15	0.102342	0.359585	0.220371	0.5	0.35	0.05	0.15	0.5	2.5e-06	1.925e-05	2.75e-05	0.000825	0.1275	0.0283976	0.31	0.0256748
-1460.85	0.171017	0.253172	1.65416e-12	0.351331	0.22448	0.5	0.35	0.5	0.15	0.35	2.5e-06	1.925e-05	0.000275	0.000825	0.08925	0.02033	0.37	0.0180743
-1460.86	0.317903	9.82787e-15	0.102137	0.359633	0.220327	0.5	0.45	0.05	0.15	0.5	2.5e-06	2.475e-05	2.75e-05	0.000825	0.1275	0.028392	0.33	0.025676
-1460.86	0.317961	2.63252e-14	0.102137	0.359555	0.220346	0.5	0.5	0.05	0.15	0.5	2.5e-06	2.75e-05	2.75e-05	0.000825	0.1275	0.0283944	0.34	0.0256765
-1460.86	0.152002	0.252216	0.0193689	0.352127	0.224286	0.5	0.25	0.15	0.15	0.35	2.5e-06	1.375e-05	8.25e-05	0.000825	0.08925	0.0203135	0.28	0.0180347
-1460.88	0.250206	0.140093	0.0379726	0.346161	0.225569	0.5	0.5	0.1	0.15	0.35	2.5e-06	2.75e-05	5.5e-05	0.000825	0.08925	0.0204242	0.32	0.018032
-1460.92	0.199415	0.22681	3.51136e-18	0.348885	0.22489	0.5	0.45	0.15	0.15	0.35	2.5e-06	2.475e-05	8.25e-05	0.000825	0.08925	0.0203654	0.32	0.0180369
-1460.92	0.200721	0.225647	4.53014e-16	0.348646	0.224986	0.5	0.45	0.25	0.15	0.35	2.5e-06	2.475e-05	0.0001375	0.000825	0.08925	0.0203737	0.34	0.018048
-1460.92	0.125772	0.260051	0.0379502	0.351884	0.224344	0.5	0.15	0.15	0.15	0.35	2.5e-06	8.25e-06	8.25e-05	0.000825	0.08925	0.0203186	0.26	0.0180336
-1460.93	0.201657	0.224861	5.7697e-13	0.348464	0.225018	0.5	0.45	0.35	0.15	0.35	2.5e-06	2.475e-05	0.0001925	0.000825	0.08925	0.0203764	0.36	0.0180589
-1460.94	0.20215	0.224514	1.80361e-12	0.348258	0.225078	0.5	0.45	0.45	0.15	0.35	2.5e-06	2.475e-05	0.0002475	0.000825	0.08925	0.0203816	0.38	0.0180699
-1460.95	0.315539	1.94001e-13	0.232447	0.327994	0.124021	0.5	0	0.25	0.45	0.5	2.5e-06	0	0.0001375	0.002475	0.1275	0.0166572	0.34	0.026023
-1460.95	0.202498	0.224244	1.13864e-21	0.348177	0.225082	0.5	0.45	0.5	0.15	0.35	2.5e-06	2.475e-05	0.000275	0.000825	0.08925	0.0203819	0.39	0.0180754
-1460.95	0.3156	1.69428e-13	0.232369	0.328168	0.123863	0.5	0.05	0.25	0.45	0.5	2.5e-06	2.75e-06	0.0001375	0.002475	0.1275	0.0166375	0.35	0.0260235
-1460.95	0.123595	0.297361	3.70925e-13	0.355356	0.223688	0.5	0.25	0.5	0.15	0.35	2.5e-06	1.375e-05	0.000275	0.000825	0.08925	0.0202617	0.35	0.0180732
-1460.96	0.315724	2.35816e-13	0.232201	0.328224	0.123851	0.5	0.1	0.25	0.45	0.5	2.5e-06	5.5e-06	0.0001375	0.002475	0.1275	0.0166361	0.36	0.0260241
-1460.96	0.122852	0.297992	3.07944e-21	0.355569	0.223587	0.5	0.25	0.45	0.15	0.35	2.5e-06	1.375e-05	0.0002475	0.000825	0.08925	0.0202529	0.34	0.0180678
-1460.96	0.315757	1.12483e-17	0.232135	0.32826	0.123848	0.5	0.15	0.25	0.45	0.5	2.5e-06	8.25e-06	0.0001375	0.002475	0.1275	0.0166358	0.37	0.0260246
-1460.96	0.121689	0.298939	0	0.355766	0.223606	0.5	0.25	0.35	0.15	0.35	2.5e-06	1.375e-05	0.0001925	0.000825	0.08925	0.0202548	0.32	0.0180567
-1460.97	0.315886	1.73074e-12	0.232064	0.328027	0.124023	0.5	0.25	0.25	0.45	0.5	2.5e-06	1.375e-05	0.0001375	0.002475	0.1275	0.0166575	0.39	0.0260258
-1460.98	0.120333	0.300004	6.95784e-18	0.356124	0.22354	0.5	0.25	0.25	0.15	0.35	2.5e-06	1.375e-05	0.0001375	0.000825	0.08925	0.0202491	0.3	0.0180457
-1460.98	3.50659e-20	0.368991	0.0967054	0.282254	0.25205	0.5	0	0.5	0.15	0.1	2.5e-06	0	0.000275	0.000825	0.0255	0.00668673	0.25	0.0053205
-1460.98	0.3161	8.06253e-13	0.231712	0.328346	0.123842	0.5	0.35	0.25	0.45	0.5	2.5e-06	1.925e-05	0.0001375	0.002475	0.1275	0.0166351	0.41	0.0260269
-1460.98	0.108056	0.267776	0.0483813	0.351445	0.224342	0.5	0.1	0.15	0.15	0.35	2.5e-06	5.5e-06	8.25e-05	0.000825	0.08925	0.0203182	0.25	0.0180331
-1460.99	0.316192	2.14129e-12	0.23174	0.32817	0.123898	0.5	0.45	0.25	0.45	0.5	2.5e-06	2.475e-05	0.0001375	0.002475	0.1275	0.0166419	0.43	0.026028
-1461	0.211813	0.21551	4.1552e-18	0.3475	0.225176	0.5	0.5	0.15	0.15	0.35	2.5e-06	2.75e-05	8.25e-05	0.000825	0.08925	0.0203901	0.33	0.0180375
-1461	0.316286	2.70952e-16	0.231635	0.328162	0.123917	0.5	0.5	0.25	0.45	0.5	2.5e-06	2.75e-05	0.0001375	0.002475	0.1275	0.0166442	0.44	0.0260285
-1461	0.212792	0.214745	6.28735e-13	0.347183	0.22528	0.5	0.5	0.25	0.15	0.35	2.5e-06	2.75e-05	0.0001375	0.000825	0.08925	0.0203991	0.35	0.0180485
-1461.01	0.213503	0.214135	5.89921e-23	0.347085	0.225277	0.5	0.5	0.35	0.15	0.35	2.5e-06	2.75e-05	0.0001925	0.000825	0.08925	0.0203988	0.37	0.0180595
-1461.01	4.08152e-15	0.365444	0.0804422	0.31325	0.240864	0.5	0	0.35	0.15	0.15	2.5e-06	0	0.0001925	0.000825	0.03825	0.00948696	0.23	0.007854
-1461.02	0.00634556	0.39882	0.0199414	0.346624	0.228269	0.5	0.1	0.45	0.15	0.25	2.5e-06	5.5e-06	0.0002475	0.000825	0.06375	0.0148453	0.29	0.0129661
-1461.03	0.315532	4.93342e-13	0.232597	0.326611	0.12526	0.5	0	0.25	0.45	0.45	2.5e-06	0	0.0001375	0.002475	0.11475	0.0152148	0.33	0.023473
-1461.03	0.214244	0.213586	0	0.346812	0.225358	0.5	0.5	0.45	0.15	0.35	2.5e-06	2.75e-05	0.0002475	0.000825	0.08925	0.0204057	0.39	0.0180705
-1461.03	0.315636	6.30346e-17	0.23246	0.326699	0.125204	0.5	0.05	0.25	0.45	0.45	2.5e-06	2.75e-06	0.0001375	0.002475	0.11475	0.0152085	0.34	0.0234736
-1461.03	0.214395	0.213547	0	0.346696	0.225362	0.5	0.5	0.5	0.15	0.35	2.5e-06	2.75e-05	0.000275	0.000825	0.08925	0.020406	0.4	0.018076
-1461.04	0.315679	8.63737e-12	0.232364	0.326781	0.125176	0.5	0.1	0.25	0.45	0.45	2.5e-06	5.5e-06	0.0001375	0.002475	0.11475	0.0152054	0.35	0.0234741
-1461.04	0.31571	0	0.232324	0.326805	0.125161	0.5	0.15	0.25	0.45	0.45	2.5e-06	8.25e-06	0.0001375	0.002475	0.11475	0.0152038	0.36	0.0234746
-1461.05	0.31585	6.64014e-13	0.232185	0.326817	0.125147	0.5	0.25	0.25	0.45	0.45	2.5e-06	1.375e-05	0.0001375	0.002475	0.11475	0.0152022	0.38	0.0234758
-1461.06	0.316011	4.17429e-12	0.231976	0.326888	0.125125	0.5	0.35	0.25	0.45	0.45	2.5e-06	1.925e-05	0.0001375	0.002475	0.11475	0.0151998	0.4	0.0234769
-1461.06	0.315435	1.33008e-15	0.232898	0.307964	0.143702	0.5	0	0.25	0.45	0.15	2.5e-06	0	0.0001375	0.002475	0.03825	0.00629164	0.27	0.008173
-1461.06	0.0850058	0.280104	0.0593033	0.35119	0.224397	0.5	0.05	0.15	0.15	0.35	2.5e-06	2.75e-06	8.25e-05	0.000825	0.08925	0.020323	0.24	0.0180326
-1461.07	0.315571	9.50425e-20	0.232747	0.307946	0.143735	0.5	0.05	0.25	0.45	0.15	2.5e-06	2.75e-06	0.0001375	0.002475	0.03825	0.00629284	0.28	0.00817355
-1461.07	0.316195	0	0.231733	0.327037	0.125035	0.5	0.45	0.25	0.45	0.45	2.5e-06	2.475e-05	0.0001375	0.002475	0.11475	0.0151898	0.42	0.023478
-1461.07	0.315608	0	0.23266	0.30801	0.143722	0.5	0.1	0.25	0.45	0.15	2.5e-06	5.5e-06	0.0001375	0.002475	0.03825	0.00629247	0.29	0.0081741
-1461.08	0.00116206	0.405753	0.0176328	0.34741	0.228042	0.5	0.1	0.5	0.15	0.25	2.5e-06	5.5e-06	0.000275	0.000825	0.06375	0.0148314	0.3	0.0129716
-1461.08	0.316217	0	0.231738	0.327028	0.125017	0.5	0.5	0.25	0.45	0.45	2.5e-06	2.75e-05	0.0001375	0.002475	0.11475	0.0151878	0.43	0.0234785
-1461.08	0.315676	5.98304e-13	0.232637	0.307927	0.14376	0.5	0.15	0.25	0.45	0.15	2.5e-06	8.25e-06	0.0001375	0.002475	0.03825	0.00629372	0.3	0.00817465
-1461.08	0.308694	1.58312e-13	0.169588	0.324139	0.197579	0.5	0	0.1	0.25	0.15	2.5e-06	0	5.5e-05	0.001375	0.03825	0.00801319	0.2	0.0079365
-1461.09	0.308772	1.5292e-11	0.169457	0.324268	0.197504	0.5	0.05	0.1	0.25	0.15	2.5e-06	2.75e-06	5.5e-05	0.001375	0.03825	0.00801049	0.21	0.00793705
-1461.09	0.308778	1.63842e-12	0.169511	0.324122	0.197589	0.5	0.1	0.1	0.25	0.15	2.5e-06	5.5e-06	5.5e-05	0.001375	0.03825	0.00801356	0.22	0.0079376
-1461.09	0.315833	0	0.232399	0.308068	0.1437	0.5	0.25	0.25	0.45	0.15	2.5e-06	1.375e-05	0.0001375	0.002475	0.03825	0.00629173	0.32	0.00817575
-1461.09	0.308915	4.13409e-19	0.16928	0.324228	0.197576	0.5	0.15	0.1	0.25	0.15	2.5e-06	8.25e-06	5.5e-05	0.001375	0.03825	0.0080132	0.23	0.00793815
-1461.1	0.309068	8.64847e-14	0.169128	0.324248	0.197556	0.5	0.25	0.1	0.25	0.15	2.5e-06	1.375e-05	5.5e-05	0.001375	0.03825	0.00801245	0.25	0.00793925
-1461.1	0.315985	9.03869e-12	0.232303	0.308028	0.143685	0.5	0.35	0.25	0.45	0.15	2.5e-06	1.925e-05	0.0001375	0.002475	0.03825	0.00629105	0.34	0.00817685
-1461.1	0.309255	3.24509e-15	0.168924	0.32433	0.197491	0.5	0.35	0.1	0.25	0.15	2.5e-06	1.925e-05	5.5e-05	0.001375	0.03825	0.00801006	0.27	0.00794035
-1461.11	0.309428	3.01292e-17	0.168841	0.324154	0.197577	0.5	0.45	0.1	0.25	0.15	2.5e-06	2.475e-05	5.5e-05	0.001375	0.03825	0.0080131	0.29	0.00794145
-1461.11	0.316122	0	0.232102	0.308032	0.143745	0.5	0.45	0.25	0.45	0.15	2.5e-06	2.475e-05	0.0001375	0.002475	0.03825	0.00629332	0.36	0.00817795
-1461.11	0.309516	1.26029e-13	0.168692	0.324221	0.19757	0.5	0.5	0.1	0.25	0.15	2.5e-06	2.75e-05	5.5e-05	0.001375	0.03825	0.00801292	0.3	0.007942
-1461.12	0.316238	9.86564e-14	0.231931	0.308128	0.143702	0.5	0.5	0.25	0.45	0.15	2.5e-06	2.75e-05	0.0001375	0.002475	0.03825	0.00629191	0.37	0.0081785
-1461.18	0.0547841	0.297857	0.072126	0.350766	0.224467	0.5	0	0.15	0.15	0.35	2.5e-06	0	8.25e-05	0.000825	0.08925	0.0203291	0.23	0.018032
-1461.26	0.315487	1.42278e-13	0.23296	0.322897	0.128656	0.5	0	0.25	0.45	0.35	2.5e-06	0	0.0001375	0.002475	0.08925	0.0123146	0.31	0.018373
-1461.26	0.315508	7.09355e-13	0.233005	0.322876	0.128611	0.5	0.05	0.25	0.45	0.35	2.5e-06	2.75e-06	0.0001375	0.002475	0.08925	0.0123105	0.32	0.0183735
-1461.27	0.315603	5.64717e-13	0.232909	0.322836	0.128652	0.5	0.1	0.25	0.45	0.35	2.5e-06	5.5e-06	0.0001375	0.002475	0.08925	0.0123141	0.33	0.0183741
-1461.27	0.315648	1.25254e-12	0.232768	0.322977	0.128607	0.5	0.15	0.25	0.45	0.35	2.5e-06	8.25e-06	0.0001375	0.002475	0.08925	0.0123103	0.34	0.0183746
-1461.29	0.315755	1.14942e-13	0.232655	0.322999	0.128591	0.5	0.25	0.25	0.45	0.35	2.5e-06	1.375e-05	0.0001375	0.002475	0.08925	0.0123089	0.36	0.0183757
-1461.3	0.315992	9.56918e-11	0.232373	0.323064	0.128571	0.5	0.35	0.25	0.45	0.35	2.5e-06	1.925e-05	0.0001375	0.002475	0.08925	0.0123073	0.38	0.0183769
-1461.31	0.31607	1.76534e-12	0.232258	0.3231	0.128572	0.5	0.45	0.25	0.45	0.35	2.5e-06	2.475e-05	0.0001375	0.002475	0.08925	0.0123075	0.4	0.0183779
-1461.31	0.316106	0	0.232263	0.323082	0.128549	0.5	0.5	0.25	0.45	0.35	2.5e-06	2.75e-05	0.0001375	0.002475	0.08925	0.0123053	0.41	0.0183785
-1461.31	1.95902e-14	0.362506	0.0702491	0.337221	0.230024	0.5	0	0.25	0.15	0.25	2.5e-06	0	0.0001375	0.000825	0.06375	0.0149519	0.23	0.012943
-1461.37	0.0733758	0.330914	0.0174067	0.354684	0.223619	0.5	0.15	0.25	0.15	0.35	2.5e-06	8.25e-06	0.0001375	0.000825	0.08925	0.0202559	0.28	0.0180446
-1461.41	0.135044	0.206304	0.0804241	0.356819	0.221409	0.5	0	0.1	0.15	0.45	2.5e-06	0	5.5e-05	0.000825	0.11475	0.0257058	0.24	0.0231265
-1461.43	0.152547	0.198319	0.0710629	0.356596	0.221475	0.5	0.05	0.1	0.15	0.45	2.5e-06	2.75e-06	5.5e-05	0.000825	0.11475	0.0257132	0.25	0.0231271
-1461.43	1.50658e-17	0.385183	0.0464684	0.338903	0.229445	0.5	0.05	0.35	0.15	0.25	2.5e-06	2.75e-06	0.0001925	0.000825	0.06375	0.0149167	0.26	0.0129546
-1461.45	0.314834	1.86712e-20	0.236924	0.312292	0.13595	0.5	0	0.25	0.5	0.1	2.5e-06	0	0.0001375	0.00275	0.0255	0.00435889	0.27	0.005678
-1461.45	0.314956	0	0.236817	0.31238	0.135846	0.5	0.05	0.25	0.5	0.1	2.5e-06	2.75e-06	0.0001375	0.00275	0.0255	0.00435648	0.28	0.00567855
-1461.46	0.315012	9.24533e-12	0.236745	0.3123	0.135943	0.5	0.1	0.25	0.5	0.1	2.5e-06	5.5e-06	0.0001375	0.00275	0.0255	0.00435871	0.29	0.0056791
-1461.46	0.1703	0.18834	0.0638041	0.356034	0.221522	0.5	0.1	0.1	0.15	0.45	2.5e-06	5.5e-06	5.5e-05	0.000825	0.11475	0.0257184	0.26	0.0231276
-1461.47	0.315065	9.31729e-15	0.23665	0.312375	0.135911	0.5	0.15	0.25	0.5	0.1	2.5e-06	8.25e-06	0.0001375	0.00275	0.0255	0.00435808	0.3	0.00567965
-1461.48	0.315185	1.3536e-15	0.236581	0.312331	0.135902	0.5	0.25	0.25	0.5	0.1	2.5e-06	1.375e-05	0.0001375	0.00275	0.0255	0.00435774	0.32	0.00568075
-1461.49	0.315343	0	0.236411	0.312363	0.135882	0.5	0.35	0.25	0.5	0.1	2.5e-06	1.925e-05	0.0001375	0.00275	0.0255	0.00435729	0.34	0.00568185
-1461.49	0.0421064	0.374252	2.47123e-12	0.361194	0.222447	0.5	0.15	0.5	0.15	0.35	2.5e-06	8.25e-06	0.000275	0.000825	0.08925	0.0201545	0.33	0.0180721
-1461.5	0.0534141	0.358417	0.00739461	0.357746	0.223028	0.5	0.15	0.35	0.15	0.35	2.5e-06	8.25e-06	0.0001925	0.000825	0.08925	0.0202049	0.3	0.0180556
-1461.5	0.315573	1.24365e-11	0.23615	0.312352	0.135925	0.5	0.45	0.25	0.5	0.1	2.5e-06	2.475e-05	0.0001375	0.00275	0.0255	0.00435832	0.36	0.00568295
-1461.5	0.181025	0.185224	0.0565315	0.355594	0.221626	0.5	0.15	0.1	0.15	0.45	2.5e-06	8.25e-06	5.5e-05	0.000825	0.11475	0.0257301	0.27	0.0231282
-1461.51	0.315565	2.80677e-15	0.236119	0.312356	0.13596	0.5	0.5	0.25	0.5	0.1	2.5e-06	2.75e-05	0.0001375	0.00275	0.0255	0.00435922	0.37	0.0056835
-1461.51	0.0429873	0.372739	0.000885984	0.360852	0.222536	0.5	0.15	0.45	0.15	0.35	2.5e-06	8.25e-06	0.0002475	0.000825	0.08925	0.0201625	0.32	0.0180666
-1461.54	0.315396	3.72456e-14	0.233406	0.31697	0.134228	0.5	0	0.25	0.45	0.25	2.5e-06	0	0.0001375	0.002475	0.06375	0.00937444	0.29	0.013273
-1461.54	0.315423	0	0.23334	0.31711	0.134127	0.5	0.05	0.25	0.45	0.25	2.5e-06	2.75e-06	0.0001375	0.002475	0.06375	0.00936829	0.3	0.0132736
-1461.55	0.315509	3.38791e-13	0.233319	0.317084	0.134088	0.5	0.1	0.25	0.45	0.25	2.5e-06	5.5e-06	0.0001375	0.002475	0.06375	0.00936576	0.31	0.0132741
-1461.55	0.315631	0	0.233125	0.317158	0.134086	0.5	0.15	0.25	0.45	0.25	2.5e-06	8.25e-06	0.0001375	0.002475	0.06375	0.0093658	0.32	0.0132746
-1461.57	0.315712	0	0.233	0.317193	0.134095	0.5	0.25	0.25	0.45	0.25	2.5e-06	1.375e-05	0.0001375	0.002475	0.06375	0.00936642	0.34	0.0132757
-1461.58	0.315862	1.10624e-12	0.232841	0.317194	0.134103	0.5	0.35	0.25	0.45	0.25	2.5e-06	1.925e-05	0.0001375	0.002475	0.06375	0.00936693	0.36	0.0132769
-1461.59	0.316038	0	0.232642	0.317244	0.134077	0.5	0.45	0.25	0.45	0.25	2.5e-06	2.475e-05	0.0001375	0.002475	0.06375	0.00936534	0.38	0.013278
-1461.59	0.316091	0	0.232557	0.317305	0.134046	0.5	0.5	0.25	0.45	0.25	2.5e-06	2.75e-05	0.0001375	0.002475	0.06375	0.00936356	0.39	0.0132785
-1461.61	0.202887	0.175638	0.0452374	0.354407	0.221832	0.5	0.25	0.1	0.15	0.45	2.5e-06	1.375e-05	5.5e-05	0.000825	0.11475	0.025753	0.29	0.0231293
-1461.63	0.0435623	0.350405	0.0291413	0.353052	0.22384	0.5	0.1	0.25	0.15	0.35	2.5e-06	5.5e-06	0.0001375	0.000825	0.08925	0.020275	0.27	0.0180441
-1461.76	0.218838	0.170441	0.0356155	0.352899	0.222206	0.5	0.35	0.1	0.15	0.45	2.5e-06	1.925e-05	5.5e-05	0.000825	0.11475	0.025795	0.31	0.0231304
-1461.89	0.130703	0.211211	0.0791904	0.358557	0.220339	0.5	0	0.1	0.15	0.5	2.5e-06	0	5.5e-05	0.000825	0.1275	0.0283937	0.25	0.0256765
-1461.91	0.148629	0.203048	0.0696935	0.358279	0.220349	0.5	0.05	0.1	0.15	0.5	2.5e-06	2.75e-06	5.5e-05	0.000825	0.1275	0.0283949	0.26	0.025677
-1461.93	0.170729	0.252062	4.31929e-15	0.355676	0.221533	0.5	0.35	0.25	0.15	0.45	2.5e-06	1.925e-05	0.0001375	0.000825	0.11475	0.0257196	0.34	0.0231469
-1461.93	0.16934	0.253285	6.65622e-17	0.355907	0.221469	0.5	0.35	0.15	0.15	0.45	2.5e-06	1.925e-05	8.25e-05	0.000825	0.11475	0.0257125	0.32	0.0231359
-1461.93	0.015918	0.386305	0.0193969	0.355137	0.223243	0.5	0.1	0.35	0.15	0.35	2.5e-06	5.5e-06	0.0001925	0.000825	0.08925	0.0202234	0.29	0.0180551
-1461.93	0.171722	0.251269	2.82818e-14	0.355428	0.221581	0.5	0.35	0.35	0.15	0.45	2.5e-06	1.925e-05	0.0001925	0.000825	0.11475	0.0257249	0.36	0.0231579
-1461.94	0.163277	0.197132	0.0612747	0.357903	0.220413	0.5	0.1	0.1	0.15	0.5	2.5e-06	5.5e-06	5.5e-05	0.000825	0.1275	0.0284028	0.27	0.0256776
-1461.94	0.172959	0.250186	0	0.355271	0.221584	0.5	0.35	0.45	0.15	0.45	2.5e-06	1.925e-05	0.0002475	0.000825	0.11475	0.0257251	0.38	0.0231689
-1461.94	0.145221	0.262371	0.0143126	0.356883	0.221212	0.5	0.25	0.15	0.15	0.45	2.5e-06	1.375e-05	8.25e-05	0.000825	0.11475	0.0256837	0.3	0.0231348
-1461.94	0.235195	0.160084	0.0314533	0.350881	0.222386	0.5	0.45	0.1	0.15	0.45	2.5e-06	2.475e-05	5.5e-05	0.000825	0.11475	0.0258146	0.33	0.0231315
-1461.95	0.17298	0.25029	0	0.355085	0.221645	0.5	0.35	0.5	0.15	0.45	2.5e-06	1.925e-05	0.000275	0.000825	0.11475	0.025732	0.39	0.0231744
-1461.98	0.180561	0.186166	0.0555888	0.357185	0.220499	0.5	0.15	0.1	0.15	0.5	2.5e-06	8.25e-06	5.5e-05	0.000825	0.1275	0.0284133	0.28	0.0256782
-1461.99	0.00567959	0.376317	0.0428501	0.351122	0.224031	0.5	0.05	0.25	0.15	0.35	2.5e-06	2.75e-06	0.0001375	0.000825	0.08925	0.0202914	0.26	0.0180435
-1461.99	0.125996	0.2941	2.44996e-14	0.359056	0.220849	0.5	0.25	0.5	0.15	0.45	2.5e-06	1.375e-05	0.000275	0.000825	0.11475	0.025643	0.37	0.0231732
-1461.99	0.125092	0.294974	7.37831e-14	0.359071	0.220863	0.5	0.25	0.45	0.15	0.45	2.5e-06	1.375e-05	0.0002475	0.000825	0.11475	0.0256446	0.36	0.0231678
-1461.99	0.124023	0.295714	0	0.359495	0.220769	0.5	0.25	0.35	0.15	0.45	2.5e-06	1.375e-05	0.0001925	0.000825	0.11475	0.0256342	0.34	0.0231568
-1462	0.122564	0.296942	1.12757e-17	0.35979	0.220704	0.5	0.25	0.25	0.15	0.45	2.5e-06	1.375e-05	0.0001375	0.000825	0.11475	0.025627	0.32	0.0231457
-1462.01	0.116435	0.272625	0.0328388	0.356848	0.221252	0.5	0.15	0.15	0.15	0.45	2.5e-06	8.25e-06	8.25e-05	0.000825	0.11475	0.0256883	0.28	0.0231336
-1462.01	6.5673e-14	0.387499	0.0487604	0.334052	0.229688	0.5	0.05	0.45	0.15	0.25	2.5e-06	2.75e-06	0.0002475	0.000825	0.06375	0.0149314	0.28	0.0129656
-1462.04	0.201122	0.224151	3.97425e-15	0.352586	0.222141	0.5	0.45	0.15	0.15	0.45	2.5e-06	2.475e-05	8.25e-05	0.000825	0.11475	0.0257876	0.34	0.0231369
-1462.05	0.202218	0.223154	5.32533e-13	0.352494	0.222133	0.5	0.45	0.25	0.15	0.45	2.5e-06	2.475e-05	0.0001375	0.000825	0.11475	0.0257866	0.36	0.023148
-1462.05	0.249938	0.140677	0.0370371	0.349518	0.222829	0.5	0.5	0.1	0.15	0.45	2.5e-06	2.75e-05	5.5e-05	0.000825	0.11475	0.0258645	0.34	0.023132
-1462.06	0.203029	0.22253	1.219e-12	0.3523	0.222141	0.5	0.45	0.35	0.15	0.45	2.5e-06	2.475e-05	0.0001925	0.000825	0.11475	0.0257874	0.38	0.023159
-1462.06	7.92584e-23	0.407006	0.0127897	0.357398	0.222807	0.5	0.1	0.45	0.15	0.35	2.5e-06	5.5e-06	0.0002475	0.000825	0.08925	0.0201858	0.31	0.0180661
-1462.07	0.204031	0.221627	0	0.352204	0.222138	0.5	0.45	0.45	0.15	0.45	2.5e-06	2.475e-05	0.0002475	0.000825	0.11475	0.0257869	0.4	0.02317
-1462.07	0.0981715	0.280346	0.0436466	0.356539	0.221297	0.5	0.1	0.15	0.15	0.45	2.5e-06	5.5e-06	8.25e-05	0.000825	0.11475	0.0256933	0.27	0.0231331
-1462.08	0.204347	0.221381	3.77151e-12	0.352028	0.222245	0.5	0.45	0.5	0.15	0.45	2.5e-06	2.475e-05	0.000275	0.000825	0.11475	0.025799	0.41	0.0231755
-1462.09	0.198203	0.182434	0.0427044	0.355826	0.220833	0.5	0.25	0.1	0.15	0.5	2.5e-06	1.375e-05	5.5e-05	0.000825	0.1275	0.0284552	0.3	0.0256792
-1462.09	6.79108e-14	0.407678	0.0123211	0.357305	0.222696	0.5	0.1	0.5	0.15	0.35	2.5e-06	5.5e-06	0.000275	0.000825	0.08925	0.020176	0.32	0.0180716
-1462.14	0.213278	0.213087	9.86667e-18	0.351242	0.222392	0.5	0.5	0.15	0.15	0.45	2.5e-06	2.75e-05	8.25e-05	0.000825	0.11475	0.0258157	0.35	0.0231375
-1462.15	0.214134	0.212421	0	0.35105	0.222394	0.5	0.5	0.25	0.15	0.45	2.5e-06	2.75e-05	0.0001375	0.000825	0.11475	0.0258157	0.37	0.0231485
-1462.16	0.215184	0.211463	4.29806e-15	0.35099	0.222364	0.5	0.5	0.35	0.15	0.45	2.5e-06	2.75e-05	0.0001925	0.000825	0.11475	0.0258122	0.39	0.0231595
-1462.16	0.0764385	0.290376	0.0559294	0.355839	0.221417	0.5	0.05	0.15	0.15	0.45	2.5e-06	2.75e-06	8.25e-05	0.000825	0.11475	0.0257068	0.26	0.0231326
-1462.18	0.215673	0.211212	1.80082e-11	0.350636	0.222479	0.5	0.5	0.45	0.15	0.45	2.5e-06	2.75e-05	0.0002475	0.000825	0.11475	0.0258251	0.41	0.0231705
-1462.18	0.216217	0.210661	4.14844e-16	0.350627	0.222496	0.5	0.5	0.5	0.15	0.45	2.5e-06	2.75e-05	0.000275	0.000825	0.11475	0.025827	0.42	0.023176
-1462.24	0.214474	0.177845	0.032154	0.354408	0.221118	0.5	0.35	0.1	0.15	0.5	2.5e-06	1.925e-05	5.5e-05	0.000825	0.1275	0.0284907	0.32	0.0256804
-1462.28	3.69544e-13	0.368299	0.08673	0.303505	0.241466	0.5	0	0.45	0.15	0.15	2.5e-06	0	0.0002475	0.000825	0.03825	0.00950792	0.25	0.007865
-1462.28	1.36469e-14	0.388441	0.0501039	0.331739	0.229715	0.5	0.05	0.5	0.15	0.25	2.5e-06	2.75e-06	0.000275	0.000825	0.06375	0.0149329	0.29	0.0129711
-1462.29	0.0450642	0.308935	0.0690241	0.355569	0.221408	0.5	0	0.15	0.15	0.45	2.5e-06	0	8.25e-05	0.000825	0.11475	0.0257057	0.25	0.023132
-1462.39	0.170008	0.252284	6.11352e-15	0.357223	0.220485	0.5	0.35	0.15	0.15	0.5	2.5e-06	1.925e-05	8.25e-05	0.000825	0.1275	0.0284118	0.33	0.0256858
-1462.4	0.171538	0.250862	8.85123e-21	0.357129	0.22047	0.5	0.35	0.25	0.15	0.5	2.5e-06	1.925e-05	0.0001375	0.000825	0.1275	0.0284099	0.35	0.0256969
-1462.4	0.0678678	0.338472	0.0130628	0.360171	0.220426	0.5	0.15	0.25	0.15	0.45	2.5e-06	8.25e-06	0.0001375	0.000825	0.11475	0.0255958	0.3	0.0231446
-1462.4	0.172329	0.250389	1.22578e-14	0.356747	0.220535	0.5	0.35	0.35	0.15	0.5	2.5e-06	1.925e-05	0.0001925	0.000825	0.1275	0.0284178	0.37	0.0257078
-1462.4	0.142837	0.266246	0.0120136	0.358717	0.220187	0.5	0.25	0.15	0.15	0.5	2.5e-06	1.375e-05	8.25e-05	0.000825	0.1275	0.0283748	0.31	0.0256847
-1462.41	0.173492	0.249335	3.56563e-14	0.356542	0.220631	0.5	0.35	0.45	0.15	0.5	2.5e-06	1.925e-05	0.0002475	0.000825	0.1275	0.0284298	0.39	0.0257188
-1462.42	0.173761	0.249221	2.19935e-16	0.356411	0.220608	0.5	0.35	0.5	0.15	0.5	2.5e-06	1.925e-05	0.000275	0.000825	0.1275	0.0284268	0.4	0.0257243
-1462.44	0.23582	0.15953	0.0309441	0.352325	0.221381	0.5	0.45	0.1	0.15	0.5	2.5e-06	2.475e-05	5.5e-05	0.000825	0.1275	0.0285229	0.34	0.0256815
-1462.44	0.126135	0.293568	1.59202e-18	0.360511	0.219786	0.5	0.25	0.45	0.15	0.5	2.5e-06	1.375e-05	0.0002475	0.000825	0.1275	0.0283245	0.37	0.0257178
-1462.44	0.12654	0.293306	6.20997e-16	0.360282	0.219872	0.5	0.25	0.5	0.15	0.5	2.5e-06	1.375e-05	0.000275	0.000825	0.1275	0.0283352	0.38	0.0257233
-1462.44	0.124898	0.294526	1.61149e-25	0.360821	0.219755	0.5	0.25	0.35	0.15	0.5	2.5e-06	1.375e-05	0.0001925	0.000825	0.1275	0.0283208	0.35	0.0257068
-1462.45	0.0454274	0.370113	1.09455e-16	0.364834	0.219625	0.5	0.15	0.5	0.15	0.45	2.5e-06	8.25e-06	0.000275	0.000825	0.11475	0.0255062	0.35	0.0231721
-1462.45	0.123614	0.295553	0	0.361165	0.219667	0.5	0.25	0.25	0.15	0.5	2.5e-06	1.375e-05	0.0001375	0.000825	0.1275	0.0283099	0.33	0.0256957
-1462.46	0.044755	0.370605	5.30829e-23	0.365038	0.219602	0.5	0.15	0.45	0.15	0.45	2.5e-06	8.25e-06	0.0002475	0.000825	0.11475	0.0255036	0.34	0.0231667
-1462.48	0.11352	0.276568	0.0311595	0.358602	0.22015	0.5	0.15	0.15	0.15	0.5	2.5e-06	8.25e-06	8.25e-05	0.000825	0.1275	0.0283702	0.29	0.0256837
-1462.48	0.0483309	0.365162	0.00285838	0.363835	0.219814	0.5	0.15	0.35	0.15	0.45	2.5e-06	8.25e-06	0.0001925	0.000825	0.11475	0.0255275	0.32	0.0231556
-1462.52	0.201642	0.223245	2.31045e-20	0.354006	0.221107	0.5	0.45	0.15	0.15	0.5	2.5e-06	2.475e-05	8.25e-05	0.000825	0.1275	0.0284892	0.35	0.025687
-1462.53	0.202863	0.222186	6.09906e-19	0.35384	0.221112	0.5	0.45	0.25	0.15	0.5	2.5e-06	2.475e-05	0.0001375	0.000825	0.1275	0.0284897	0.37	0.025698
-1462.54	0.203812	0.221343	0	0.353674	0.221171	0.5	0.45	0.35	0.15	0.5	2.5e-06	2.475e-05	0.0001925	0.000825	0.1275	0.028497	0.39	0.025709
-1462.54	0.0956719	0.283685	0.0422105	0.358284	0.220149	0.5	0.1	0.15	0.15	0.5	2.5e-06	5.5e-06	8.25e-05	0.000825	0.1275	0.0283698	0.28	0.0256831
-1462.55	0.248596	0.143777	0.0345629	0.351454	0.22161	0.5	0.5	0.1	0.15	0.5	2.5e-06	2.75e-05	5.5e-05	0.000825	0.1275	0.0285517	0.35	0.025682
-1462.55	0.204487	0.220859	0	0.353514	0.22114	0.5	0.45	0.45	0.15	0.5	2.5e-06	2.475e-05	0.0002475	0.000825	0.1275	0.028493	0.41	0.02572
-1462.56	0.204686	0.220755	1.70956e-13	0.353338	0.221221	0.5	0.45	0.5	0.15	0.5	2.5e-06	2.475e-05	0.000275	0.000825	0.1275	0.0285031	0.42	0.0257255
-1462.6	1.57193e-20	0.363057	0.0669703	0.344999	0.224973	0.5	0	0.25	0.15	0.35	2.5e-06	0	0.0001375	0.000825	0.08925	0.0203727	0.25	0.018043
-1462.63	0.213715	0.212399	4.51496e-16	0.352501	0.221385	0.5	0.5	0.15	0.15	0.5	2.5e-06	2.75e-05	8.25e-05	0.000825	0.1275	0.0285238	0.36	0.0256875
-1462.63	7.41902e-15	0.385769	0.0424975	0.347502	0.224232	0.5	0.05	0.35	0.15	0.35	2.5e-06	2.75e-06	0.0001925	0.000825	0.08925	0.0203086	0.28	0.0180545
-1462.63	0.0737013	0.293693	0.0546529	0.357637	0.220316	0.5	0.05	0.15	0.15	0.5	2.5e-06	2.75e-06	8.25e-05	0.000825	0.1275	0.0283908	0.27	0.0256825
-1462.64	0.215001	0.211159	4.44461e-14	0.352458	0.221382	0.5	0.5	0.25	0.15	0.5	2.5e-06	2.75e-05	0.0001375	0.000825	0.1275	0.0285233	0.38	0.0256985
-1462.65	0.215735	0.21063	8.90609e-13	0.352195	0.22144	0.5	0.5	0.35	0.15	0.5	2.5e-06	2.75e-05	0.0001925	0.000825	0.1275	0.0285305	0.4	0.0257095
-1462.67	0.216387	0.210101	1.75151e-16	0.352061	0.22145	0.5	0.5	0.45	0.15	0.5	2.5e-06	2.75e-05	0.0002475	0.000825	0.1275	0.0285317	0.42	0.0257205
-1462.68	0.216502	0.210103	7.10507e-13	0.351937	0.221457	0.5	0.5	0.5	0.15	0.5	2.5e-06	2.75e-05	0.000275	0.000825	0.1275	0.0285325	0.43	0.025726
-1462.68	0.0375831	0.358043	0.0253345	0.358281	0.220759	0.5	0.1	0.25	0.15	0.45	2.5e-06	5.5e-06	0.0001375	0.000825	0.11475	0.0256332	0.29	0.0231441
-1462.71	4.08747e-15	0.36627	0.0742005	0.328812	0.230717	0.5	0	0.35	0.15	0.25	2.5e-06	0	0.0001925	0.000825	0.06375	0.0149938	0.25	0.012954
-1462.76	0.0423157	0.312123	0.0680386	0.357125	0.220397	0.5	0	0.15	0.15	0.5	2.5e-06	0	8.25e-05	0.000825	0.1275	0.028401	0.26	0.025682
-1462.84	0.314512	5.31172e-13	0.238987	0.318527	0.127974	0.5	0	0.25	0.5	0.15	2.5e-06	0	0.0001375	0.00275	0.03825	0.0058046	0.28	0.008228
-1462.84	0.0673567	0.33917	0.0123705	0.361633	0.21947	0.5	0.15	0.25	0.15	0.5	2.5e-06	8.25e-06	0.0001375	0.000825	0.1275	0.0282854	0.31	0.0256947
-1462.84	0.314607	2.5188e-13	0.238843	0.318768	0.127782	0.5	0.05	0.25	0.5	0.15	2.5e-06	2.75e-06	0.0001375	0.00275	0.03825	0.0057979	0.29	0.00822855
-1462.85	0.314647	6.07494e-12	0.238851	0.318586	0.127916	0.5	0.1	0.25	0.5	0.15	2.5e-06	5.5e-06	0.0001375	0.00275	0.03825	0.00580254	0.3	0.0082291
-1462.86	0.314755	3.53944e-14	0.238617	0.318898	0.12773	0.5	0.15	0.25	0.5	0.15	2.5e-06	8.25e-06	0.0001375	0.00275	0.03825	0.00579624	0.31	0.00822965
-1462.86	2.59646e-16	0.369491	0.0905903	0.298173	0.241745	0.5	0	0.5	0.15	0.15	2.5e-06	0	0.000275	0.000825	0.03825	0.00951767	0.26	0.0078705
-1462.87	0.0466022	0.36864	1.93428e-15	0.366061	0.218697	0.5	0.15	0.5	0.15	0.5	2.5e-06	8.25e-06	0.000275	0.000825	0.1275	0.0281891	0.36	0.0257221
-1462.87	0.314857	0	0.238511	0.318821	0.127812	0.5	0.25	0.25	0.5	0.15	2.5e-06	1.375e-05	0.0001375	0.00275	0.03825	0.00579913	0.33	0.00823075
-1462.88	0.0454597	0.3697	3.24226e-17	0.3662	0.218641	0.5	0.15	0.45	0.15	0.5	2.5e-06	8.25e-06	0.0002475	0.000825	0.1275	0.028182	0.35	0.0257167
-1462.88	0.31503	7.36921e-17	0.238385	0.318742	0.127843	0.5	0.35	0.25	0.5	0.15	2.5e-06	1.925e-05	0.0001375	0.00275	0.03825	0.00580009	0.35	0.00823185
-1462.89	0.315124	1.82975e-17	0.238209	0.318875	0.127791	0.5	0.45	0.25	0.5	0.15	2.5e-06	2.475e-05	0.0001375	0.00275	0.03825	0.00579847	0.37	0.00823295
-1462.9	0.315242	4.92185e-12	0.238149	0.318873	0.127736	0.5	0.5	0.25	0.5	0.15	2.5e-06	2.75e-05	0.0001375	0.00275	0.03825	0.00579632	0.38	0.0082335
-1462.9	0.045527	0.368761	0.000902083	0.36618	0.21863	0.5	0.15	0.35	0.15	0.5	2.5e-06	8.25e-06	0.0001925	0.000825	0.1275	0.0281807	0.33	0.0257057
-1462.93	0.00935267	0.394429	0.0149084	0.361286	0.220024	0.5	0.1	0.35	0.15	0.45	2.5e-06	5.5e-06	0.0001925	0.000825	0.11475	0.0255509	0.31	0.0231551
-1462.98	0.314391	1.15476e-13	0.239254	0.338107	0.108249	0.5	0	0.25	0.5	0.5	2.5e-06	0	0.0001375	0.00275	0.1275	0.0147652	0.35	0.026078
-1462.99	0.314493	0	0.239138	0.338042	0.108327	0.5	0.05	0.25	0.5	0.5	2.5e-06	2.75e-06	0.0001375	0.00275	0.1275	0.0147749	0.36	0.0260785
-1462.99	0.31458	1.97816e-19	0.239001	0.338167	0.108252	0.5	0.1	0.25	0.5	0.5	2.5e-06	5.5e-06	0.0001375	0.00275	0.1275	0.0147657	0.37	0.0260791
-1463	0.314677	1.29822e-12	0.239003	0.337972	0.108349	0.5	0.15	0.25	0.5	0.5	2.5e-06	8.25e-06	0.0001375	0.00275	0.1275	0.0147776	0.38	0.0260796
-1463.01	0.314786	1.90798e-12	0.238814	0.338228	0.108172	0.5	0.25	0.25	0.5	0.5	2.5e-06	1.375e-05	0.0001375	0.00275	0.1275	0.0147557	0.4	0.0260808
-1463.03	6.40028e-17	0.407277	0.01006	0.36301	0.219653	0.5	0.1	0.45	0.15	0.45	2.5e-06	5.5e-06	0.0002475	0.000825	0.11475	0.0255094	0.33	0.0231661
-1463.03	0.314951	0	0.23865	0.338168	0.108231	0.5	0.35	0.25	0.5	0.5	2.5e-06	1.925e-05	0.0001375	0.00275	0.1275	0.014763	0.42	0.0260819
-1463.04	0.315103	1.26599e-13	0.238413	0.338263	0.108222	0.5	0.45	0.25	0.5	0.5	2.5e-06	2.475e-05	0.0001375	0.00275	0.1275	0.0147621	0.44	0.026083
-1463.04	0.315156	5.97538e-12	0.238356	0.338308	0.10818	0.5	0.5	0.25	0.5	0.5	2.5e-06	2.75e-05	0.0001375	0.00275	0.1275	0.0147568	0.45	0.0260835
-1463.05	8.44651e-23	0.407985	0.00921363	0.36323	0.219571	0.5	0.1	0.5	0.15	0.45	2.5e-06	5.5e-06	0.000275	0.000825	0.11475	0.0255002	0.34	0.0231716
-1463.06	5.81829e-18	0.38312	0.0396128	0.356265	0.221002	0.5	0.05	0.25	0.15	0.45	2.5e-06	2.75e-06	0.0001375	0.000825	0.11475	0.0256604	0.28	0.0231436
-1463.06	0.314392	9.81281e-16	0.239471	0.336473	0.109664	0.5	0	0.25	0.5	0.45	2.5e-06	0	0.0001375	0.00275	0.11475	0.013543	0.34	0.023528
-1463.07	0.314473	1.04576e-13	0.239278	0.336782	0.109468	0.5	0.05	0.25	0.5	0.45	2.5e-06	2.75e-06	0.0001375	0.00275	0.11475	0.0135213	0.35	0.0235286
-1463.08	0.314519	1.90946e-12	0.239211	0.336782	0.109488	0.5	0.1	0.25	0.5	0.45	2.5e-06	5.5e-06	0.0001375	0.00275	0.11475	0.0135236	0.36	0.0235291
-1463.08	0.314623	0	0.23919	0.336582	0.109604	0.5	0.15	0.25	0.5	0.45	2.5e-06	8.25e-06	0.0001375	0.00275	0.11475	0.0135364	0.37	0.0235297
-1463.1	0.314778	7.81499e-14	0.238892	0.336817	0.109514	0.5	0.25	0.25	0.5	0.45	2.5e-06	1.375e-05	0.0001375	0.00275	0.11475	0.0135266	0.39	0.0235307
-1463.11	0.31488	3.16648e-12	0.23887	0.336687	0.109563	0.5	0.35	0.25	0.5	0.45	2.5e-06	1.925e-05	0.0001375	0.00275	0.11475	0.0135319	0.41	0.0235318
-1463.12	0.315119	1.98007e-11	0.23856	0.336768	0.109552	0.5	0.45	0.25	0.5	0.45	2.5e-06	2.475e-05	0.0001375	0.00275	0.11475	0.0135308	0.43	0.023533
-1463.13	0.315109	2.05366e-12	0.238514	0.3369	0.109477	0.5	0.5	0.25	0.5	0.45	2.5e-06	2.75e-05	0.0001375	0.00275	0.11475	0.0135226	0.44	0.0235335
-1463.13	0.0341268	0.362403	0.0233187	0.360597	0.219554	0.5	0.1	0.25	0.15	0.5	2.5e-06	5.5e-06	0.0001375	0.000825	0.1275	0.0282959	0.3	0.0256941
-1463.14	0.311637	7.45319e-19	0.130968	0.299481	0.257913	0.5	0	0.05	0.5	0	2.5e-06	0	2.75e-05	0.00275	0	0.000827954	0.21	0.000556
-1463.14	0.311689	4.45325e-17	0.130919	0.299318	0.258074	0.5	0.05	0.05	0.5	0	2.5e-06	2.75e-06	2.75e-05	0.00275	0	0.000827504	0.22	0.00055655
-1463.14	0.311756	7.4042e-15	0.130813	0.299442	0.257989	0.5	0.1	0.05	0.5	0	2.5e-06	5.5e-06	2.75e-05	0.00275	0	0.000827841	0.23	0.0005571
-1463.14	0.311834	0	0.130739	0.299579	0.257848	0.5	0.15	0.05	0.5	0	2.5e-06	8.25e-06	2.75e-05	0.00275	0	0.000828218	0.24	0.00055765
-1463.15	0.312028	1.094e-14	0.130541	0.299538	0.257893	0.5	0.25	0.05	0.5	0	2.5e-06	1.375e-05	2.75e-05	0.00275	0	0.0008281	0.26	0.00055875
-1463.15	0.312251	3.8931e-15	0.130353	0.299718	0.257679	0.5	0.35	0.05	0.5	0	2.5e-06	1.925e-05	2.75e-05	0.00275	0	0.00082859	0.28	0.00055985
-1463.15	0.312352	1.21916e-14	0.130325	0.299728	0.257595	0.5	0.45	0.05	0.5	0	2.5e-06	2.475e-05	2.75e-05	0.00275	0	0.000828618	0.3	0.00056095
-1463.15	0.312511	1.78286e-07	0.130101	0.299747	0.257641	0.5	0.5	0.05	0.5	0	2.5e-06	2.75e-05	2.75e-05	0.00275	0	0.000828663	0.31	0.0005615
-1463.21	4.11667e-14	0.38794	0.0443245	0.343305	0.22443	0.5	0.05	0.45	0.15	0.35	2.5e-06	2.75e-06	0.0002475	0.000825	0.08925	0.0203257	0.3	0.0180655
-1463.29	0.314363	1.72145e-13	0.2397	0.332762	0.113175	0.5	0	0.25	0.5	0.35	2.5e-06	0	0.0001375	0.00275	0.08925	0.0110497	0.32	0.018428
-1463.3	0.314403	1.74169e-13	0.239689	0.332858	0.11305	0.5	0.05	0.25	0.5	0.35	2.5e-06	2.75e-06	0.0001375	0.00275	0.08925	0.0110388	0.33	0.0184285
-1463.31	0.314455	1.40839e-17	0.239626	0.332802	0.113117	0.5	0.1	0.25	0.5	0.35	2.5e-06	5.5e-06	0.0001375	0.00275	0.08925	0.0110446	0.34	0.0184291
-1463.32	0.314576	5.61974e-11	0.239397	0.333041	0.112985	0.5	0.15	0.25	0.5	0.35	2.5e-06	8.25e-06	0.0001375	0.00275	0.08925	0.0110335	0.35	0.0184296
-1463.33	0.314684	2.34541e-20	0.239288	0.332995	0.113033	0.5	0.25	0.25	0.5	0.35	2.5e-06	1.375e-05	0.0001375	0.00275	0.08925	0.0110377	0.37	0.0184307
-1463.34	0.314807	4.66495e-12	0.239201	0.332974	0.113018	0.5	0.35	0.25	0.5	0.35	2.5e-06	1.925e-05	0.0001375	0.00275	0.08925	0.0110362	0.39	0.0184318
-1463.36	0.314977	1.91423e-23	0.238944	0.333094	0.112985	0.5	0.45	0.25	0.5	0.35	2.5e-06	2.475e-05	0.0001375	0.00275	0.08925	0.0110335	0.41	0.0184329
-1463.36	0.31509	1.5735e-13	0.238912	0.332988	0.113009	0.5	0.5	0.25	0.5	0.35	2.5e-06	2.75e-05	0.0001375	0.00275	0.08925	0.0110354	0.42	0.0184335
-1463.36	0.00664518	0.397823	0.0131566	0.363452	0.218924	0.5	0.1	0.35	0.15	0.5	2.5e-06	5.5e-06	0.0001925	0.000825	0.1275	0.0282174	0.32	0.0257051
-1463.45	3.69085e-10	0.407443	0.00910179	0.364936	0.21852	0.5	0.1	0.45	0.15	0.5	2.5e-06	5.5e-06	0.0002475	0.000825	0.1275	0.0281668	0.34	0.0257161
-1463.47	2.54331e-16	0.408038	0.00825691	0.365267	0.218439	0.5	0.1	0.5	0.15	0.5	2.5e-06	5.5e-06	0.000275	0.000825	0.1275	0.0281568	0.35	0.0257216
-1463.48	4.23964e-21	0.388893	0.0451019	0.341573	0.224432	0.5	0.05	0.5	0.15	0.35	2.5e-06	2.75e-06	0.000275	0.000825	0.08925	0.0203258	0.31	0.018071
-1463.51	5.43455e-21	0.3833	0.0387863	0.35803	0.219884	0.5	0.05	0.25	0.15	0.5	2.5e-06	2.75e-06	0.0001375	0.000825	0.1275	0.0283369	0.29	0.0256935
-1463.52	0.314277	1.86463e-13	0.239966	0.327199	0.118557	0.5	0	0.25	0.5	0.25	2.5e-06	0	0.0001375	0.00275	0.06375	0.00849157	0.3	0.013328
-1463.53	0.314434	7.98673e-13	0.239788	0.327183	0.118595	0.5	0.05	0.25	0.5	0.25	2.5e-06	2.75e-06	0.0001375	0.00275	0.06375	0.00849394	0.31	0.0133285
-1463.54	0.314431	9.75403e-20	0.239769	0.327237	0.118562	0.5	0.1	0.25	0.5	0.25	2.5e-06	5.5e-06	0.0001375	0.00275	0.06375	0.00849202	0.32	0.0133291
-1463.55	0.314547	7.05602e-14	0.239752	0.327074	0.118627	0.5	0.15	0.25	0.5	0.25	2.5e-06	8.25e-06	0.0001375	0.00275	0.06375	0.00849569	0.33	0.0133297
-1463.56	0.314642	1.28018e-12	0.239565	0.327299	0.118495	0.5	0.25	0.25	0.5	0.25	2.5e-06	1.375e-05	0.0001375	0.00275	0.06375	0.00848783	0.35	0.0133307
-1463.57	0.314878	2.2154e-12	0.239332	0.327229	0.118562	0.5	0.35	0.25	0.5	0.25	2.5e-06	1.925e-05	0.0001375	0.00275	0.06375	0.00849187	0.37	0.0133319
-1463.59	0.314919	0	0.239246	0.327259	0.118576	0.5	0.45	0.25	0.5	0.25	2.5e-06	2.475e-05	0.0001375	0.00275	0.06375	0.00849286	0.39	0.0133329
-1463.59	0.314999	3.5401e-12	0.23921	0.327222	0.118568	0.5	0.5	0.25	0.5	0.25	2.5e-06	2.75e-05	0.0001375	0.00275	0.06375	0.00849226	0.4	0.0133335
-1463.67	0.309034	7.75267e-13	0.201329	0.29383	0.195806	0.5	0	0.15	0.35	0.05	2.5e-06	0	8.25e-05	0.001925	0.01275	0.00307953	0.21	0.002952
-1463.68	0.309144	2.87205e-12	0.201324	0.293683	0.19585	0.5	0.05	0.15	0.35	0.05	2.5e-06	2.75e-06	8.25e-05	0.001925	0.01275	0.00307981	0.22	0.00295255
-1463.68	0.30926	9.66631e-15	0.201155	0.293793	0.195792	0.5	0.1	0.15	0.35	0.05	2.5e-06	5.5e-06	8.25e-05	0.001925	0.01275	0.00307927	0.23	0.0029531
-1463.69	0.309339	1.52375e-14	0.201003	0.293942	0.195716	0.5	0.15	0.15	0.35	0.05	2.5e-06	8.25e-06	8.25e-05	0.001925	0.01275	0.00307858	0.24	0.00295365
-1463.7	0.309385	1.58384e-12	0.201019	0.293794	0.195802	0.5	0.25	0.15	0.35	0.05	2.5e-06	1.375e-05	8.25e-05	0.001925	0.01275	0.00307939	0.26	0.00295475
-1463.7	0	0.386018	0.0403739	0.352373	0.221234	0.5	0.05	0.35	0.15	0.45	2.5e-06	2.75e-06	0.0001925	0.000825	0.11475	0.0256862	0.3	0.0231546
-1463.71	0.309643	7.32729e-12	0.200731	0.293817	0.195808	0.5	0.35	0.15	0.35	0.05	2.5e-06	1.925e-05	8.25e-05	0.001925	0.01275	0.00307949	0.28	0.00295585
-1463.72	0.309764	1.56364e-12	0.200595	0.293908	0.195733	0.5	0.45	0.15	0.35	0.05	2.5e-06	2.475e-05	8.25e-05	0.001925	0.01275	0.0030787	0.3	0.00295695
-1463.73	0.30982	1.67937e-12	0.20048	0.293925	0.195775	0.5	0.5	0.15	0.35	0.05	2.5e-06	2.75e-05	8.25e-05	0.001925	0.01275	0.00307926	0.31	0.0029575
-1463.74	4.96514e-13	0.363373	0.0650429	0.349572	0.222012	0.5	0	0.25	0.15	0.45	2.5e-06	0	0.0001375	0.000825	0.11475	0.0257732	0.27	0.023143
-1464.04	9.78132e-12	0.369069	0.0792029	0.320526	0.231202	0.5	0	0.45	0.15	0.25	2.5e-06	0	0.0002475	0.000825	0.06375	0.0150232	0.27	0.012965
-1464.05	0.318111	9.51929e-19	0.0741873	0.309754	0.297948	0.5	0	0	0.1	0.05	2.5e-06	0	0	0.00055	0.01275	0.00396999	0.13	0.0026605
-1464.05	0.318238	3.52519e-16	0.0740028	0.3099	0.297858	0.5	0.05	0	0.1	0.05	2.5e-06	2.75e-06	0	0.00055	0.01275	0.00396893	0.14	0.00266105
-1464.06	0.318303	2.45036e-22	0.0739641	0.309798	0.297935	0.5	0.1	0	0.1	0.05	2.5e-06	5.5e-06	0	0.00055	0.01275	0.00396986	0.15	0.0026616
-1464.06	0	0.36674	0.0704216	0.337221	0.225618	0.5	0	0.35	0.15	0.35	2.5e-06	0	0.0001925	0.000825	0.08925	0.0204281	0.27	0.018054
-1464.06	0.318419	1.1398e-14	0.0739104	0.309737	0.297934	0.5	0.15	0	0.1	0.05	2.5e-06	8.25e-06	0	0.00055	0.01275	0.0039698	0.16	0.00266215
-1464.06	0.318569	1.4103e-18	0.0737571	0.309776	0.297898	0.5	0.25	0	0.1	0.05	2.5e-06	1.375e-05	0	0.00055	0.01275	0.00396937	0.18	0.00266325
-1464.07	0.318685	3.13752e-19	0.0736914	0.309698	0.297926	0.5	0.35	0	0.1	0.05	2.5e-06	1.925e-05	0	0.00055	0.01275	0.00396968	0.2	0.00266435
-1464.08	0.318952	2.98846e-13	0.0733813	0.309778	0.297889	0.5	0.45	0	0.1	0.05	2.5e-06	2.475e-05	0	0.00055	0.01275	0.00396926	0.22	0.00266545
-1464.08	0.31903	3.83848e-14	0.0733311	0.309711	0.297928	0.5	0.5	0	0.1	0.05	2.5e-06	2.75e-05	0	0.00055	0.01275	0.00396971	0.23	0.002666
-1464.16	8.35002e-22	0.386128	0.0394459	0.354302	0.220124	0.5	0.05	0.35	0.15	0.5	2.5e-06	2.75e-06	0.0001925	0.000825	0.1275	0.0283668	0.31	0.0257045
-1464.22	4.79986e-17	0.363482	0.064463	0.351139	0.220916	0.5	0	0.25	0.15	0.5	2.5e-06	0	0.0001375	0.000825	0.1275	0.0284653	0.28	0.025693
-1464.28	0	0.388241	0.0414077	0.349046	0.221305	0.5	0.05	0.45	0.15	0.45	2.5e-06	2.75e-06	0.0002475	0.000825	0.11475	0.025694	0.32	0.0231656
-1464.44	0.140719	0.195758	0.108305	0.300423	0.254795	0.5	0	0.1	0.5	0	2.5e-06	0	5.5e-05	0.00275	0	0.000832472	0.22	0.0005615
-1464.51	0.161171	0.183825	0.0998678	0.300459	0.254677	0.5	0.05	0.1	0.5	0	2.5e-06	2.75e-06	5.5e-05	0.00275	0	0.000832663	0.23	0.00056205
-1464.54	7.0643e-14	0.389249	0.0420497	0.347387	0.221314	0.5	0.05	0.5	0.15	0.45	2.5e-06	2.75e-06	0.000275	0.000825	0.11475	0.025695	0.33	0.0231711
-1464.59	0.177597	0.174457	0.0930587	0.300775	0.254112	0.5	0.1	0.1	0.5	0	2.5e-06	5.5e-06	5.5e-05	0.00275	0	0.000833652	0.24	0.0005626
-1464.65	2.11808e-15	0.37024	0.0824332	0.315914	0.231413	0.5	0	0.5	0.15	0.25	2.5e-06	0	0.000275	0.000825	0.06375	0.0150359	0.28	0.0129705
-1464.66	0.188017	0.171478	0.0856952	0.300423	0.254386	0.5	0.15	0.1	0.5	0	2.5e-06	8.25e-06	5.5e-05	0.00275	0	0.000832762	0.25	0.00056315
-1464.74	2.27914e-12	0.388396	0.0402355	0.351218	0.22015	0.5	0.05	0.45	0.15	0.5	2.5e-06	2.75e-06	0.0002475	0.000825	0.1275	0.0283699	0.33	0.0257155
-1464.84	0.206318	0.165314	0.0739574	0.300177	0.254234	0.5	0.25	0.1	0.5	0	2.5e-06	1.375e-05	5.5e-05	0.00275	0	0.000832344	0.27	0.00056425
-1464.94	0.231419	0.157569	0.0524555	0.299092	0.259465	0.5	0.5	0	0.5	0	2.5e-06	2.75e-05	0	0.00275	0	0.000827415	0.3	0.000556
-1464.98	0.308513	6.63503e-13	0.203841	0.313752	0.173894	0.5	0	0.15	0.35	0.1	2.5e-06	0	8.25e-05	0.001925	0.0255	0.00505586	0.22	0.005502
-1464.98	0.308607	3.08444e-12	0.203727	0.313789	0.173877	0.5	0.05	0.15	0.35	0.1	2.5e-06	2.75e-06	8.25e-05	0.001925	0.0255	0.00505549	0.23	0.00550255
-1464.99	0.30868	1.91863e-13	0.203653	0.313796	0.17387	0.5	0.1	0.15	0.35	0.1	2.5e-06	5.5e-06	8.25e-05	0.001925	0.0255	0.00505532	0.24	0.0055031
-1464.99	2.12815e-16	0.389288	0.0412208	0.349319	0.220173	0.5	0.05	0.5	0.15	0.5	2.5e-06	2.75e-06	0.000275	0.000825	0.1275	0.0283726	0.34	0.0257211
-1465	0.308759	3.95869e-13	0.203571	0.313792	0.173877	0.5	0.15	0.15	0.35	0.1	2.5e-06	8.25e-06	8.25e-05	0.001925	0.0255	0.00505548	0.25	0.00550365
-1465.01	0.308977	0	0.203314	0.31392	0.173789	0.5	0.25	0.15	0.35	0.1	2.5e-06	1.375e-05	8.25e-05	0.001925	0.0255	0.00505345	0.27	0.00550475
-1465.02	0.309066	1.2473e-19	0.203258	0.313822	0.173855	0.5	0.35	0.15	0.35	0.1	2.5e-06	1.925e-05	8.25e-05	0.001925	0.0255	0.00505494	0.29	0.00550585
-1465.03	0.309228	5.2845e-12	0.203116	0.313718	0.173938	0.5	0.45	0.15	0.35	0.1	2.5e-06	2.475e-05	8.25e-05	0.001925	0.0255	0.00505684	0.31	0.00550695
-1465.04	0.309288	4.75305e-12	0.203002	0.313855	0.173854	0.5	0.5	0.15	0.35	0.1	2.5e-06	2.75e-05	8.25e-05	0.001925	0.0255	0.00505497	0.32	0.0055075
-1465.05	0.226347	0.152599	0.0671427	0.300219	0.253692	0.5	0.35	0.1	0.5	0	2.5e-06	1.925e-05	5.5e-05	0.00275	0	0.000832799	0.29	0.00056535
-1465.06	0.218084	0.174039	0.0490591	0.298809	0.260008	0.5	0.45	0	0.5	0	2.5e-06	2.475e-05	0	0.00275	0	0.000826578	0.29	0.00055545
-1465.19	0.142003	0.328112	2.72435e-15	0.354091	0.175794	0.5	0.5	0.05	0.25	0.5	2.5e-06	2.75e-05	2.75e-05	0.001375	0.1275	0.02291	0.36	0.0257865
-1465.22	2.04403e-12	0.367073	0.0680029	0.34238	0.222545	0.5	0	0.35	0.15	0.45	2.5e-06	0	0.0001925	0.000825	0.11475	0.0258326	0.29	0.023154
-1465.25	0.140837	0.329212	5.07046e-13	0.354178	0.175774	0.5	0.5	0	0.25	0.5	2.5e-06	2.75e-05	0	0.001375	0.1275	0.0229075	0.35	0.025781
-1465.26	0.138249	0.334258	3.33804e-15	0.300908	0.226585	0.5	0.5	0.05	0.25	0.05	2.5e-06	2.75e-05	2.75e-05	0.001375	0.01275	0.00331225	0.27	0.0028365
-1465.3	0.14172	0.328629	2.80299e-15	0.352851	0.1768	0.5	0.5	0.05	0.25	0.45	2.5e-06	2.75e-05	2.75e-05	0.001375	0.11475	0.0207823	0.35	0.0232365
-1465.32	0.13695	0.33553	6.79375e-19	0.300946	0.226574	0.5	0.5	0	0.25	0.05	2.5e-06	2.75e-05	0	0.001375	0.01275	0.00331219	0.26	0.002831
-1465.32	0.249641	0.128139	0.0690938	0.300179	0.252947	0.5	0.45	0.1	0.5	0	2.5e-06	2.475e-05	5.5e-05	0.00275	0	0.000833088	0.31	0.00056645
-1465.33	0.308576	5.02112e-12	0.20333	0.342738	0.145355	0.5	0	0.15	0.35	0.5	2.5e-06	0	8.25e-05	0.001925	0.1275	0.0192101	0.3	0.025902
-1465.33	0.308672	2.34735e-20	0.203207	0.342824	0.145298	0.5	0.05	0.15	0.35	0.5	2.5e-06	2.75e-06	8.25e-05	0.001925	0.1275	0.0192029	0.31	0.0259026
-1465.34	0.308785	1.35698e-12	0.203107	0.342755	0.145353	0.5	0.1	0.15	0.35	0.5	2.5e-06	5.5e-06	8.25e-05	0.001925	0.1275	0.0192099	0.32	0.0259031
-1465.35	0.308837	2.78925e-13	0.203114	0.342702	0.145347	0.5	0.15	0.15	0.35	0.5	2.5e-06	8.25e-06	8.25e-05	0.001925	0.1275	0.0192089	0.33	0.0259037
-1465.36	0.140473	0.329803	1.0267e-12	0.352863	0.176861	0.5	0.5	0	0.25	0.45	2.5e-06	2.75e-05	0	0.001375	0.11475	0.0207894	0.34	0.023231
-1465.36	0.309024	6.11568e-14	0.202814	0.342904	0.145258	0.5	0.25	0.15	0.35	0.5	2.5e-06	1.375e-05	8.25e-05	0.001925	0.1275	0.019198	0.35	0.0259047
-1465.37	0.309201	5.89102e-12	0.202621	0.342885	0.145293	0.5	0.35	0.15	0.35	0.5	2.5e-06	1.925e-05	8.25e-05	0.001925	0.1275	0.0192024	0.37	0.0259059
-1465.38	0.309293	4.29908e-17	0.202576	0.342856	0.145275	0.5	0.45	0.15	0.35	0.5	2.5e-06	2.475e-05	8.25e-05	0.001925	0.1275	0.0192001	0.39	0.025907
-1465.39	0.309427	9.99739e-13	0.202376	0.342928	0.145269	0.5	0.5	0.15	0.35	0.5	2.5e-06	2.75e-05	8.25e-05	0.001925	0.1275	0.0191994	0.4	0.0259075
-1465.41	0	0.369538	0.0747581	0.329698	0.226006	0.5	0	0.45	0.15	0.35	2.5e-06	0	0.0002475	0.000825	0.08925	0.0204616	0.29	0.018065
-1465.43	0.184332	0.211847	0.0443991	0.298771	0.26065	0.5	0.35	0	0.5	0	2.5e-06	1.925e-05	0	0.00275	0	0.00082616	0.27	0.00055435
-1465.46	0.308601	6.3177e-13	0.203524	0.341393	0.146482	0.5	0	0.15	0.35	0.45	2.5e-06	0	8.25e-05	0.001925	0.11475	0.0174836	0.29	0.023352
-1465.46	0.264775	0.106574	0.0759025	0.300435	0.252313	0.5	0.5	0.1	0.5	0	2.5e-06	2.75e-05	5.5e-05	0.00275	0	0.000833964	0.32	0.000567
-1465.47	0.308604	0	0.203522	0.341354	0.146521	0.5	0.05	0.15	0.35	0.45	2.5e-06	2.75e-06	8.25e-05	0.001925	0.11475	0.017488	0.3	0.0233525
-1465.47	0.308747	1.69294e-12	0.203286	0.341512	0.146455	0.5	0.1	0.15	0.35	0.45	2.5e-06	5.5e-06	8.25e-05	0.001925	0.11475	0.0174807	0.31	0.0233531
-1465.48	0.308856	5.20928e-12	0.203226	0.341396	0.146522	0.5	0.15	0.15	0.35	0.45	2.5e-06	8.25e-06	8.25e-05	0.001925	0.11475	0.0174882	0.32	0.0233537
-1465.49	0.308958	5.49827e-09	0.203164	0.341365	0.146512	0.5	0.25	0.15	0.35	0.45	2.5e-06	1.375e-05	8.25e-05	0.001925	0.11475	0.017487	0.34	0.0233548
-1465.5	0.08318	0.266707	0.0420127	0.310508	0.297593	0.5	0	0.05	0.1	0.05	2.5e-06	0	2.75e-05	0.00055	0.01275	0.00396645	0.14	0.002666
-1465.5	0.309131	4.58998e-12	0.202975	0.34135	0.146543	0.5	0.35	0.15	0.35	0.45	2.5e-06	1.925e-05	8.25e-05	0.001925	0.11475	0.0174905	0.36	0.0233559
-1465.51	0.309233	1.66436e-13	0.202809	0.341477	0.146481	0.5	0.45	0.15	0.35	0.45	2.5e-06	2.475e-05	8.25e-05	0.001925	0.11475	0.0174836	0.38	0.023357
-1465.52	0.30937	1.61259e-12	0.202669	0.341475	0.146485	0.5	0.5	0.15	0.35	0.45	2.5e-06	2.75e-05	8.25e-05	0.001925	0.11475	0.017484	0.39	0.0233575
-1465.68	0.140774	0.330152	2.77608e-15	0.349127	0.179947	0.5	0.5	0.05	0.25	0.35	2.5e-06	2.75e-05	2.75e-05	0.001375	0.08925	0.0165497	0.33	0.0181365
-1465.71	0	0.367118	0.0674105	0.343946	0.221526	0.5	0	0.35	0.15	0.5	2.5e-06	0	0.0001925	0.000825	0.1275	0.0285413	0.3	0.025704
-1465.72	0.15098	0.278363	0.0153004	0.299953	0.255404	0.5	0.35	0.15	0.5	0	2.5e-06	1.925e-05	8.25e-05	0.00275	0	0.000831868	0.3	0.00057085
-1465.72	0.13059	0.279502	0.0346434	0.299923	0.255342	0.5	0.25	0.15	0.5	0	2.5e-06	1.375e-05	8.25e-05	0.00275	0	0.000831816	0.28	0.00056975
-1465.74	0.121881	0.237686	0.0346997	0.30783	0.297904	0.5	0.05	0.05	0.1	0.05	2.5e-06	2.75e-06	2.75e-05	0.00055	0.01275	0.00396949	0.15	0.00266655
-1465.74	0.139323	0.331636	2.26913e-12	0.349055	0.179986	0.5	0.5	0	0.25	0.35	2.5e-06	2.75e-05	0	0.001375	0.08925	0.0165532	0.32	0.018131
-1465.76	0.133882	0.309851	2.78309e-15	0.299814	0.256453	0.5	0.35	0.5	0.5	0	2.5e-06	1.925e-05	0.000275	0.00275	0	0.000830787	0.37	0.00060935
-1465.76	0.133441	0.310195	0	0.299789	0.256574	0.5	0.35	0.45	0.5	0	2.5e-06	1.925e-05	0.0002475	0.00275	0	0.000830725	0.36	0.00060385
-1465.77	0.13209	0.311437	1.02789e-12	0.29973	0.256744	0.5	0.35	0.35	0.5	0	2.5e-06	1.925e-05	0.0001925	0.00275	0	0.000830582	0.34	0.00059285
-1465.78	0.17231	0.272729	5.90192e-15	0.29994	0.255021	0.5	0.45	0.25	0.5	0	2.5e-06	2.475e-05	0.0001375	0.00275	0	0.000832017	0.34	0.00058295
-1465.78	0.170711	0.274234	4.0625e-18	0.299803	0.255252	0.5	0.45	0.15	0.5	0	2.5e-06	2.475e-05	8.25e-05	0.00275	0	0.000831673	0.32	0.00057195
-1465.79	0.173633	0.27152	2.62023e-12	0.300268	0.254579	0.5	0.45	0.35	0.5	0	2.5e-06	2.475e-05	0.0001925	0.00275	0	0.000832891	0.36	0.00059395
-1465.79	0.130556	0.312872	1.82144e-17	0.299643	0.256928	0.5	0.35	0.25	0.5	0	2.5e-06	1.925e-05	0.0001375	0.00275	0	0.000830369	0.32	0.00058185
-1465.79	0.100517	0.289688	0.0547351	0.300097	0.254963	0.5	0.15	0.15	0.5	0	2.5e-06	8.25e-06	8.25e-05	0.00275	0	0.000832424	0.26	0.00056865
-1465.8	0.174718	0.270516	0	0.300041	0.254725	0.5	0.45	0.45	0.5	0	2.5e-06	2.475e-05	0.0002475	0.00275	0	0.000832245	0.38	0.00060495
-1465.8	0.175182	0.27006	1.3227e-11	0.300121	0.254638	0.5	0.45	0.5	0.5	0	2.5e-06	2.475e-05	0.000275	0.00275	0	0.000832455	0.39	0.00061045
-1465.84	0.308392	1.47282e-13	0.204246	0.337496	0.149866	0.5	0	0.15	0.35	0.35	2.5e-06	0	8.25e-05	0.001925	0.08925	0.0140429	0.27	0.018252
-1465.85	0.308554	1.91555e-14	0.204018	0.337544	0.149884	0.5	0.05	0.15	0.35	0.35	2.5e-06	2.75e-06	8.25e-05	0.001925	0.08925	0.0140445	0.28	0.0182525
-1465.86	0.0784294	0.301297	0.0653425	0.300186	0.254745	0.5	0.1	0.15	0.5	0	2.5e-06	5.5e-06	8.25e-05	0.00275	0	0.000832756	0.25	0.0005681
-1465.86	0.30867	0	0.203895	0.337622	0.149813	0.5	0.1	0.15	0.35	0.35	2.5e-06	5.5e-06	8.25e-05	0.001925	0.08925	0.0140384	0.29	0.0182531
-1465.86	0.308667	2.39098e-11	0.203866	0.337631	0.149836	0.5	0.15	0.15	0.35	0.35	2.5e-06	8.25e-06	8.25e-05	0.001925	0.08925	0.0140404	0.3	0.0182536
-1465.88	0.308847	1.26091e-12	0.203672	0.337687	0.149793	0.5	0.25	0.15	0.35	0.35	2.5e-06	1.375e-05	8.25e-05	0.001925	0.08925	0.0140366	0.32	0.0182548
-1465.89	0.308946	1.26725e-11	0.203598	0.337629	0.149827	0.5	0.35	0.15	0.35	0.35	2.5e-06	1.925e-05	8.25e-05	0.001925	0.08925	0.0140395	0.34	0.0182558
-1465.89	0.186693	0.258978	2.98871e-14	0.300161	0.254168	0.5	0.5	0.15	0.5	0	2.5e-06	2.75e-05	8.25e-05	0.00275	0	0.00083303	0.33	0.0005725
-1465.9	0.188043	0.257655	0	0.300245	0.254056	0.5	0.5	0.25	0.5	0	2.5e-06	2.75e-05	0.0001375	0.00275	0	0.000833229	0.35	0.0005835
-1465.9	0.309164	2.11206e-13	0.203312	0.337799	0.149725	0.5	0.45	0.15	0.35	0.35	2.5e-06	2.475e-05	8.25e-05	0.001925	0.08925	0.0140307	0.36	0.018257
-1465.91	0.309246	1.57843e-13	0.203267	0.337711	0.149777	0.5	0.5	0.15	0.35	0.35	2.5e-06	2.75e-05	8.25e-05	0.001925	0.08925	0.0140352	0.37	0.0182575
-1465.91	0.189354	0.256471	2.6567e-16	0.300317	0.253858	0.5	0.5	0.35	0.5	0	2.5e-06	2.75e-05	0.0001925	0.00275	0	0.000833397	0.37	0.0005945
-1465.93	0.190417	0.255421	8.95361e-14	0.300344	0.253818	0.5	0.5	0.45	0.5	0	2.5e-06	2.75e-05	0.0002475	0.00275	0	0.000833447	0.39	0.0006055
-1465.94	0.190637	0.255262	4.8249e-19	0.300358	0.253742	0.5	0.5	0.5	0.5	0	2.5e-06	2.75e-05	0.000275	0.00275	0	0.000833482	0.4	0.000611
-1465.94	0.0497475	0.318218	0.0774324	0.300271	0.254331	0.5	0.05	0.15	0.5	0	2.5e-06	2.75e-06	8.25e-05	0.00275	0	0.000833132	0.24	0.00056755
-1465.97	0.15365	0.212483	0.0302089	0.305428	0.29823	0.5	0.1	0.05	0.1	0.05	2.5e-06	5.5e-06	2.75e-05	0.00055	0.01275	0.00397281	0.16	0.0026671
-1466.03	1.16999e-16	0.370754	0.0775129	0.325589	0.226144	0.5	0	0.5	0.15	0.35	2.5e-06	0	0.000275	0.000825	0.08925	0.0204733	0.3	0.0180705
-1466.07	0.013646	0.34051	0.0914784	0.300402	0.253963	0.5	0	0.15	0.5	0	2.5e-06	0	8.25e-05	0.00275	0	0.000833687	0.23	0.000567
-1466.17	0.1511	0.237467	0.049994	0.298367	0.263072	0.5	0.25	0	0.5	0	2.5e-06	1.375e-05	0	0.00275	0	0.000824152	0.25	0.00055325
-1466.18	0.00489647	0.378286	0.00716718	0.312587	0.297063	0.5	0.05	0.1	0.1	0.05	2.5e-06	2.75e-06	5.5e-05	0.00055	0.01275	0.00396092	0.16	0.00267205
-1466.18	0.137694	0.335144	7.96216e-15	0.322937	0.204224	0.5	0.5	0.05	0.25	0.1	2.5e-06	2.75e-05	2.75e-05	0.001375	0.0255	0.00566132	0.28	0.0053865
-1466.19	0.192726	0.173349	0.0323946	0.302927	0.298603	0.5	0.15	0.05	0.1	0.05	2.5e-06	8.25e-06	2.75e-05	0.00055	0.01275	0.0039766	0.17	0.00266765
-1466.2	3.19709e-16	0.361989	0.0291346	0.311672	0.297205	0.5	0	0.1	0.1	0.05	2.5e-06	0	5.5e-05	0.00055	0.01275	0.00396239	0.15	0.0026715
-1466.22	0.308275	0	0.204912	0.321954	0.164859	0.5	0	0.15	0.35	0.15	2.5e-06	0	8.25e-05	0.001925	0.03825	0.00694331	0.23	0.008052
-1466.23	0.308351	1.58709e-11	0.204835	0.321967	0.164847	0.5	0.05	0.15	0.35	0.15	2.5e-06	2.75e-06	8.25e-05	0.001925	0.03825	0.00694286	0.24	0.00805255
-1466.23	0.0703988	0.371312	4.446e-11	0.298999	0.259289	0.5	0.25	0.5	0.5	0	2.5e-06	1.375e-05	0.000275	0.00275	0	0.00082753	0.35	0.00060825
-1466.23	0.308517	2.11806e-16	0.204694	0.321943	0.164845	0.5	0.1	0.15	0.35	0.15	2.5e-06	5.5e-06	8.25e-05	0.001925	0.03825	0.00694274	0.25	0.0080531
-1466.24	0.0560005	0.336933	0	0.309579	0.297487	0.5	0.1	0.1	0.1	0.05	2.5e-06	5.5e-06	5.5e-05	0.00055	0.01275	0.00396522	0.17	0.0026726
-1466.24	0.308515	0	0.204647	0.321995	0.164843	0.5	0.15	0.15	0.35	0.15	2.5e-06	8.25e-06	8.25e-05	0.001925	0.03825	0.00694273	0.26	0.00805365
-1466.24	0.136399	0.336379	2.62022e-19	0.323048	0.204174	0.5	0.5	0	0.25	0.1	2.5e-06	2.75e-05	0	0.001375	0.0255	0.00566021	0.27	0.005381
-1466.25	0.0578578	0.335353	2.07604e-12	0.309278	0.297511	0.5	0.1	0.15	0.1	0.05	2.5e-06	5.5e-06	8.25e-05	0.00055	0.01275	0.00396536	0.18	0.0026781
-1466.25	0.0698468	0.37175	0	0.29905	0.259353	0.5	0.25	0.45	0.5	0	2.5e-06	1.375e-05	0.0002475	0.00275	0	0.000827672	0.34	0.00060275
-1466.25	0.308746	4.62968e-12	0.204419	0.32203	0.164805	0.5	0.25	0.15	0.35	0.15	2.5e-06	1.375e-05	8.25e-05	0.001925	0.03825	0.00694135	0.28	0.00805475
-1466.26	5.77002e-20	0.385753	0.0033623	0.314104	0.29678	0.5	0.05	0.15	0.1	0.05	2.5e-06	2.75e-06	8.25e-05	0.00055	0.01275	0.00395804	0.17	0.00267755
-1466.26	0.308907	5.71059e-13	0.204251	0.322024	0.164819	0.5	0.35	0.15	0.35	0.15	2.5e-06	1.925e-05	8.25e-05	0.001925	0.03825	0.00694183	0.3	0.00805585
-1466.27	0.0813973	0.353004	0.00845097	0.29967	0.257477	0.5	0.25	0.25	0.5	0	2.5e-06	1.375e-05	0.0001375	0.00275	0	0.000830312	0.3	0.00058075
-1466.28	0.308984	0	0.204144	0.322044	0.164828	0.5	0.45	0.15	0.35	0.15	2.5e-06	2.475e-05	8.25e-05	0.001925	0.03825	0.00694222	0.32	0.00805695
-1466.28	3.29143e-16	0.387796	8.12087e-17	0.315777	0.296427	0.5	0.05	0.25	0.1	0.05	2.5e-06	2.75e-06	0.0001375	0.00055	0.01275	0.00395419	0.19	0.00268855
-1466.28	0.0608019	0.332745	5.27355e-14	0.308863	0.29759	0.5	0.1	0.25	0.1	0.05	2.5e-06	5.5e-06	0.0001375	0.00055	0.01275	0.00396613	0.2	0.0026891
-1466.28	4.02412e-12	0.388542	1.47468e-12	0.314853	0.296604	0.5	0.05	0.35	0.1	0.05	2.5e-06	2.75e-06	0.0001925	0.00055	0.01275	0.00395594	0.21	0.00269955
-1466.28	0.309074	1.1014e-13	0.204141	0.321979	0.164806	0.5	0.5	0.15	0.35	0.15	2.5e-06	2.75e-05	8.25e-05	0.001925	0.03825	0.00694124	0.33	0.0080575
-1466.3	9.08455e-12	0.389156	5.98346e-12	0.314113	0.29673	0.5	0.05	0.45	0.1	0.05	2.5e-06	2.75e-06	0.0002475	0.00055	0.01275	0.00395715	0.23	0.00271055
-1466.3	0.0676058	0.373885	3.6554e-18	0.299212	0.259297	0.5	0.25	0.35	0.5	0	2.5e-06	1.375e-05	0.0001925	0.00275	0	0.000828144	0.32	0.00059175
-1466.31	0.0634224	0.330472	1.53029e-10	0.308448	0.297658	0.5	0.1	0.35	0.1	0.05	2.5e-06	5.5e-06	0.0001925	0.00055	0.01275	0.00396676	0.22	0.0027001
-1466.31	1.43906e-11	0.389433	7.84542e-12	0.313802	0.296765	0.5	0.05	0.5	0.1	0.05	2.5e-06	2.75e-06	0.000275	0.00055	0.01275	0.00395742	0.24	0.00271605
-1466.35	0.0646918	0.32953	2.14174e-12	0.308131	0.297647	0.5	0.1	0.45	0.1	0.05	2.5e-06	5.5e-06	0.0002475	0.00055	0.01275	0.00396645	0.24	0.0027111
-1466.36	0.123514	0.344985	2.92042e-24	0.35647	0.175031	0.5	0.45	0.05	0.25	0.5	2.5e-06	2.475e-05	2.75e-05	0.001375	0.1275	0.0228155	0.35	0.025786
-1466.37	0.0651253	0.329296	5.39805e-13	0.307871	0.297708	0.5	0.1	0.5	0.1	0.05	2.5e-06	5.5e-06	0.000275	0.00055	0.01275	0.00396708	0.25	0.0027166
-1466.39	0.308268	4.34781e-12	0.204849	0.331716	0.155168	0.5	0	0.15	0.35	0.25	2.5e-06	0	8.25e-05	0.001925	0.06375	0.0105482	0.25	0.013152
-1466.4	0.308336	6.33019e-15	0.20483	0.331591	0.155243	0.5	0.05	0.15	0.35	0.25	2.5e-06	2.75e-06	8.25e-05	0.001925	0.06375	0.0105527	0.26	0.0131525
-1466.4	0.308483	0	0.204662	0.331672	0.155183	0.5	0.1	0.15	0.35	0.25	2.5e-06	5.5e-06	8.25e-05	0.001925	0.06375	0.0105491	0.27	0.0131531
-1466.41	0.308601	9.25017e-13	0.204499	0.331731	0.155169	0.5	0.15	0.15	0.35	0.25	2.5e-06	8.25e-06	8.25e-05	0.001925	0.06375	0.0105483	0.28	0.0131536
-1466.41	0.10775	0.288432	1.22892e-18	0.305817	0.298001	0.5	0.15	0.1	0.1	0.05	2.5e-06	8.25e-06	5.5e-05	0.00055	0.01275	0.00397036	0.18	0.00267315
-1466.41	0.139281	0.332554	1.92007e-14	0.343138	0.185027	0.5	0.5	0.05	0.25	0.25	2.5e-06	2.75e-05	2.75e-05	0.001375	0.06375	0.0122768	0.31	0.0130365
-1466.42	0.308667	9.64781e-12	0.204435	0.331794	0.155104	0.5	0.25	0.15	0.35	0.25	2.5e-06	1.375e-05	8.25e-05	0.001925	0.06375	0.0105442	0.3	0.0131548
-1466.42	0.109271	0.28703	3.83765e-14	0.305751	0.297948	0.5	0.15	0.15	0.1	0.05	2.5e-06	8.25e-06	8.25e-05	0.00055	0.01275	0.00396964	0.19	0.00267865
-1466.43	0.122181	0.346298	1.58938e-16	0.356462	0.175059	0.5	0.45	0	0.25	0.5	2.5e-06	2.475e-05	0	0.001375	0.1275	0.0228191	0.34	0.0257804
-1466.43	0.308822	1.94559e-11	0.204251	0.331776	0.155151	0.5	0.35	0.15	0.35	0.25	2.5e-06	1.925e-05	8.25e-05	0.001925	0.06375	0.0105472	0.32	0.0131559
-1466.45	0.309023	1.35381e-12	0.204109	0.331748	0.15512	0.5	0.45	0.15	0.35	0.25	2.5e-06	2.475e-05	8.25e-05	0.001925	0.06375	0.0105451	0.34	0.013157
-1466.45	0.309048	9.91169e-13	0.204131	0.331585	0.155236	0.5	0.5	0.15	0.35	0.25	2.5e-06	2.75e-05	8.25e-05	0.001925	0.06375	0.0105522	0.35	0.0131575
-1466.46	0.111939	0.284577	3.57897e-13	0.305491	0.297993	0.5	0.15	0.25	0.1	0.05	2.5e-06	8.25e-06	0.0001375	0.00055	0.01275	0.00397005	0.21	0.00268965
-1466.47	0.13777	0.334142	8.72791e-17	0.34295	0.185139	0.5	0.5	0	0.25	0.25	2.5e-06	2.75e-05	0	0.001375	0.06375	0.0122837	0.3	0.013031
-1466.47	0.288064	0.0521702	0.060859	0.299901	0.299006	0.5	0.25	0.05	0.1	0.05	2.5e-06	1.375e-05	2.75e-05	0.00055	0.01275	0.00398038	0.19	0.00266875
-1466.48	0.322983	2.5136e-07	0.0781399	0.299788	0.29909	0.5	0.35	0.05	0.1	0.05	2.5e-06	1.925e-05	2.75e-05	0.00055	0.01275	0.00398123	0.21	0.00266985
-1466.48	0.323148	0	0.078024	0.299651	0.299177	0.5	0.45	0.05	0.1	0.05	2.5e-06	2.475e-05	2.75e-05	0.00055	0.01275	0.00398227	0.23	0.00267095
-1466.48	0.123081	0.345647	0	0.355146	0.176126	0.5	0.45	0.05	0.25	0.45	2.5e-06	2.475e-05	2.75e-05	0.001375	0.11475	0.0207077	0.34	0.0232359
-1466.48	0.323184	2.62856e-21	0.0780211	0.299618	0.299177	0.5	0.5	0.05	0.1	0.05	2.5e-06	2.75e-05	2.75e-05	0.00055	0.01275	0.00398225	0.24	0.0026715
-1466.49	0.113208	0.283672	2.92001e-14	0.30507	0.29805	0.5	0.15	0.35	0.1	0.05	2.5e-06	8.25e-06	0.0001925	0.00055	0.01275	0.00397055	0.23	0.00270065
-1466.51	0.119526	0.351283	2.12873e-15	0.303485	0.225706	0.5	0.45	0.05	0.25	0.05	2.5e-06	2.475e-05	2.75e-05	0.001375	0.01275	0.00330404	0.26	0.00283595
-1466.53	0.114811	0.28226	1.25113e-13	0.304867	0.298062	0.5	0.15	0.45	0.1	0.05	2.5e-06	8.25e-06	0.0002475	0.00055	0.01275	0.00397058	0.25	0.00271165
-1466.55	0.121804	0.346815	1.2138e-12	0.355237	0.176144	0.5	0.45	0	0.25	0.45	2.5e-06	2.475e-05	0	0.001375	0.11475	0.0207098	0.33	0.0232304
-1466.55	0.11533	0.281895	1.56275e-17	0.304661	0.298114	0.5	0.15	0.5	0.1	0.05	2.5e-06	8.25e-06	0.000275	0.00055	0.01275	0.00397112	0.26	0.00271715
-1466.58	0.118204	0.352514	2.53281e-15	0.303574	0.225709	0.5	0.45	0	0.25	0.05	2.5e-06	2.475e-05	0	0.001375	0.01275	0.00330422	0.25	0.00283045
-1466.58	5.04045e-15	0.369807	0.0722611	0.334992	0.22294	0.5	0	0.45	0.15	0.45	2.5e-06	0	0.0002475	0.000825	0.11475	0.0258766	0.31	0.023165
-1466.75	7.16904e-15	0.364378	0.0281984	0.310265	0.297159	0.5	0	0.15	0.1	0.05	2.5e-06	0	8.25e-05	0.00055	0.01275	0.00396175	0.16	0.002677
-1466.86	0.171098	0.229266	0	0.301001	0.298634	0.5	0.25	0.1	0.1	0.05	2.5e-06	1.375e-05	5.5e-05	0.00055	0.01275	0.00397672	0.2	0.00267425
-1466.88	0.172245	0.228162	3.06341e-19	0.300993	0.298601	0.5	0.25	0.15	0.1	0.05	2.5e-06	1.375e-05	8.25e-05	0.00055	0.01275	0.00397627	0.21	0.00267975
-1466.89	0.121994	0.347429	4.25533e-15	0.351324	0.179253	0.5	0.45	0.05	0.25	0.35	2.5e-06	2.475e-05	2.75e-05	0.001375	0.08925	0.0164903	0.32	0.0181359
-1466.91	0.17354	0.227161	8.90195e-13	0.30063	0.298669	0.5	0.25	0.25	0.1	0.05	2.5e-06	1.375e-05	0.0001375	0.00055	0.01275	0.00397693	0.23	0.00269075
-1466.93	0.137737	0.335037	2.98564e-14	0.332399	0.194827	0.5	0.5	0.05	0.25	0.15	2.5e-06	2.75e-05	2.75e-05	0.001375	0.03825	0.00791876	0.29	0.0079365
-1466.95	0.174775	0.226104	5.98697e-17	0.300409	0.298711	0.5	0.25	0.35	0.1	0.05	2.5e-06	1.375e-05	0.0001925	0.00055	0.01275	0.00397734	0.25	0.00270175
-1466.96	0.120534	0.348766	1.07632e-12	0.351515	0.179185	0.5	0.45	0	0.25	0.35	2.5e-06	2.475e-05	0	0.001375	0.08925	0.0164845	0.31	0.0181304
-1466.97	0.304228	0	0.130339	0.295777	0.269656	0.5	0.15	0	0.5	0	2.5e-06	8.25e-06	0	0.00275	0	0.000814148	0.23	0.00055215
-1466.98	0.304183	1.2102e-14	0.130346	0.295775	0.269696	0.5	0.1	0	0.5	0	2.5e-06	5.5e-06	0	0.00275	0	0.000814143	0.22	0.0005516
-1466.98	0.304062	0	0.130465	0.295782	0.26969	0.5	0.05	0	0.5	0	2.5e-06	2.75e-06	0	0.00275	0	0.000814162	0.21	0.00055105
-1466.98	0.304005	1.01712e-13	0.130512	0.295791	0.269692	0.5	0	0	0.5	0	2.5e-06	0	0	0.00275	0	0.000814186	0.2	0.0005505
-1466.99	0.17573	0.225317	0	0.300217	0.298736	0.5	0.25	0.45	0.1	0.05	2.5e-06	1.375e-05	0.0002475	0.00055	0.01275	0.00397754	0.27	0.00271275
-1467	0.136339	0.336399	1.43502e-19	0.332429	0.194833	0.5	0.5	0	0.25	0.15	2.5e-06	2.75e-05	0	0.001375	0.03825	0.00791904	0.28	0.007931
-1467	0.175837	0.22534	1.00706e-11	0.300128	0.298695	0.5	0.25	0.5	0.1	0.05	2.5e-06	1.375e-05	0.000275	0.00055	0.01275	0.00397697	0.28	0.00271825
-1467.03	0.0270934	0.388675	0.0280377	0.299275	0.256918	0.5	0.15	0.25	0.5	0	2.5e-06	8.25e-06	0.0001375	0.00275	0	0.000830137	0.28	0.00057965
-1467.07	1.13009e-12	0.369949	0.071193	0.337015	0.221842	0.5	0	0.45	0.15	0.5	2.5e-06	0	0.0002475	0.000825	0.1275	0.0285806	0.32	0.025715
-1467.2	7.09111e-12	0.371003	0.074628	0.331304	0.223064	0.5	0	0.5	0.15	0.45	2.5e-06	0	0.000275	0.000825	0.11475	0.0258905	0.32	0.0231705
-1467.35	0.208393	0.194856	3.83942e-15	0.297828	0.298923	0.5	0.35	0.1	0.1	0.05	2.5e-06	1.925e-05	5.5e-05	0.00055	0.01275	0.00397935	0.22	0.00267535
-1467.36	0.209123	0.194226	4.02362e-13	0.297631	0.29902	0.5	0.35	0.15	0.1	0.05	2.5e-06	1.925e-05	8.25e-05	0.00055	0.01275	0.00398046	0.23	0.00268085
-1467.39	0.21022	0.193261	6.44187e-13	0.29755	0.29897	0.5	0.35	0.25	0.1	0.05	2.5e-06	1.925e-05	0.0001375	0.00055	0.01275	0.00397976	0.25	0.00269185
-1467.41	0.303998	2.55047e-13	0.158471	0.364629	0.172902	0.5	0	0.05	0.25	0.5	2.5e-06	0	2.75e-05	0.001375	0.1275	0.0225515	0.26	0.025781
-1467.41	0.304554	2.85164e-17	0.157966	0.364528	0.172952	0.5	0.35	0.05	0.25	0.5	2.5e-06	1.925e-05	2.75e-05	0.001375	0.1275	0.0225577	0.33	0.0257848
-1467.41	0.304021	0	0.158405	0.36467	0.172904	0.5	0.05	0.05	0.25	0.5	2.5e-06	2.75e-06	2.75e-05	0.001375	0.1275	0.0225518	0.27	0.0257816
-1467.41	0.304121	1.11569e-13	0.158303	0.364668	0.172908	0.5	0.1	0.05	0.25	0.5	2.5e-06	5.5e-06	2.75e-05	0.001375	0.1275	0.0225523	0.28	0.0257821
-1467.41	0.304225	0	0.158198	0.364702	0.172875	0.5	0.15	0.05	0.25	0.5	2.5e-06	8.25e-06	2.75e-05	0.001375	0.1275	0.0225481	0.29	0.0257827
-1467.41	0.304353	8.91694e-14	0.158083	0.364643	0.172921	0.5	0.25	0.05	0.25	0.5	2.5e-06	1.375e-05	2.75e-05	0.001375	0.1275	0.0225539	0.31	0.0257838
-1467.42	0.211124	0.192571	0	0.297221	0.299084	0.5	0.35	0.35	0.1	0.05	2.5e-06	1.925e-05	0.0001925	0.00055	0.01275	0.00398102	0.27	0.00270285
-1467.46	0.212043	0.191698	2.57041e-15	0.297193	0.299067	0.5	0.35	0.45	0.1	0.05	2.5e-06	1.925e-05	0.0002475	0.00055	0.01275	0.00398077	0.29	0.00271385
-1467.46	0.118993	0.352111	1.08075e-22	0.325464	0.203432	0.5	0.45	0.05	0.25	0.1	2.5e-06	2.475e-05	2.75e-05	0.001375	0.0255	0.00564405	0.27	0.00538595
-1467.48	0.212122	0.191756	2.42884e-11	0.297023	0.299099	0.5	0.35	0.5	0.1	0.05	2.5e-06	1.925e-05	0.000275	0.00055	0.01275	0.00398109	0.3	0.00271935
-1467.54	0.117511	0.353567	3.67248e-19	0.325463	0.203459	0.5	0.45	0	0.25	0.1	2.5e-06	2.475e-05	0	0.001375	0.0255	0.00564476	0.26	0.00538045
-1467.55	2.60017e-18	0.402256	0.0427153	0.299441	0.255588	0.5	0.1	0.25	0.5	0	2.5e-06	5.5e-06	0.0001375	0.00275	0	0.000831548	0.27	0.0005791
-1467.57	0.303874	1.41907e-16	0.158805	0.363344	0.173977	0.5	0	0.05	0.25	0.45	2.5e-06	0	2.75e-05	0.001375	0.11475	0.0204686	0.25	0.023231
-1467.57	0.303926	3.73261e-13	0.158776	0.36321	0.174088	0.5	0.05	0.05	0.25	0.45	2.5e-06	2.75e-06	2.75e-05	0.001375	0.11475	0.0204812	0.26	0.0232316
-1467.57	0.304447	6.08232e-16	0.158218	0.363297	0.174038	0.5	0.35	0.05	0.25	0.45	2.5e-06	1.925e-05	2.75e-05	0.001375	0.11475	0.0204755	0.32	0.0232349
-1467.57	0.304067	6.22692e-13	0.158589	0.363346	0.173998	0.5	0.1	0.05	0.25	0.45	2.5e-06	5.5e-06	2.75e-05	0.001375	0.11475	0.020471	0.27	0.0232321
-1467.57	0.304272	0	0.158493	0.363171	0.174064	0.5	0.25	0.05	0.25	0.45	2.5e-06	1.375e-05	2.75e-05	0.001375	0.11475	0.0204783	0.3	0.0232338
-1467.57	0.304104	0	0.158564	0.36335	0.173982	0.5	0.15	0.05	0.25	0.45	2.5e-06	8.25e-06	2.75e-05	0.001375	0.11475	0.0204691	0.28	0.0232327
-1467.63	0	0.425718	0.0170176	0.298462	0.258802	0.5	0.15	0.35	0.5	0	2.5e-06	8.25e-06	0.0001925	0.00275	0	0.000827559	0.3	0.00059065
-1467.64	2.02295e-17	0.368053	0.0259314	0.309193	0.296823	0.5	0	0.25	0.1	0.05	2.5e-06	0	0.0001375	0.00055	0.01275	0.00395811	0.18	0.002688
-1467.66	0.12057	0.349663	2.95847e-15	0.345376	0.184391	0.5	0.45	0.05	0.25	0.25	2.5e-06	2.475e-05	2.75e-05	0.001375	0.06375	0.0122388	0.3	0.0130359
-1467.69	6.89881e-12	0.371139	0.073329	0.333606	0.221926	0.5	0	0.5	0.15	0.5	2.5e-06	0	0.000275	0.000825	0.1275	0.0285909	0.33	0.0257205
-1467.7	0.303378	4.06046e-17	0.160984	0.312507	0.223131	0.5	0	0.05	0.25	0.05	2.5e-06	0	2.75e-05	0.001375	0.01275	0.00327981	0.17	0.002831
-1467.7	0.30354	3.1679e-11	0.160758	0.312542	0.22316	0.5	0.05	0.05	0.25	0.05	2.5e-06	2.75e-06	2.75e-05	0.001375	0.01275	0.00328021	0.18	0.00283155
-1467.7	0.304	3.33094e-16	0.160335	0.312452	0.223213	0.5	0.35	0.05	0.25	0.05	2.5e-06	1.925e-05	2.75e-05	0.001375	0.01275	0.00328075	0.24	0.00283485
-1467.7	0.303565	0	0.160735	0.312505	0.223196	0.5	0.1	0.05	0.25	0.05	2.5e-06	5.5e-06	2.75e-05	0.001375	0.01275	0.00328062	0.19	0.0028321
-1467.7	0.30363	2.27724e-12	0.160707	0.31245	0.223213	0.5	0.15	0.05	0.25	0.05	2.5e-06	8.25e-06	2.75e-05	0.001375	0.01275	0.00328077	0.2	0.00283265
-1467.7	0.303845	7.44717e-18	0.160433	0.312597	0.223125	0.5	0.25	0.05	0.25	0.05	2.5e-06	1.375e-05	2.75e-05	0.001375	0.01275	0.00327984	0.22	0.00283375
-1467.74	0.119092	0.351035	4.63127e-14	0.34553	0.184343	0.5	0.45	0	0.25	0.25	2.5e-06	2.475e-05	0	0.001375	0.06375	0.012236	0.29	0.0130304
-1467.83	0.232836	0.172684	1.05405e-14	0.295182	0.299298	0.5	0.45	0.1	0.1	0.05	2.5e-06	2.475e-05	5.5e-05	0.00055	0.01275	0.00398326	0.24	0.00267645
-1467.84	0.233367	0.172213	0	0.295109	0.299311	0.5	0.45	0.15	0.1	0.05	2.5e-06	2.475e-05	8.25e-05	0.00055	0.01275	0.00398337	0.25	0.00268195
-1467.87	0.234296	0.171412	2.46043e-13	0.294996	0.299295	0.5	0.45	0.25	0.1	0.05	2.5e-06	2.475e-05	0.0001375	0.00055	0.01275	0.00398309	0.27	0.00269295
-1467.9	0.235015	0.170837	4.10481e-12	0.294855	0.299293	0.5	0.45	0.35	0.1	0.05	2.5e-06	2.475e-05	0.0001925	0.00055	0.01275	0.00398298	0.29	0.00270395
-1467.93	0.235674	0.17033	5.29375e-12	0.294655	0.299341	0.5	0.45	0.45	0.1	0.05	2.5e-06	2.475e-05	0.0002475	0.00055	0.01275	0.00398347	0.31	0.00271495
-1467.95	0.236006	0.169959	2.73477e-11	0.294653	0.299382	0.5	0.45	0.5	0.1	0.05	2.5e-06	2.475e-05	0.000275	0.00055	0.01275	0.00398397	0.32	0.00272045
-1468.05	0	0.428114	0.0142274	0.29757	0.260088	0.5	0.15	0.45	0.5	0	2.5e-06	8.25e-06	0.0002475	0.00275	0	0.000825371	0.32	0.00060165
-1468.06	0.303639	0	0.15964	0.359543	0.177179	0.5	0	0.05	0.25	0.35	2.5e-06	0	2.75e-05	0.001375	0.08925	0.0163127	0.23	0.018131
-1468.06	0.303833	1.26597e-13	0.159443	0.359627	0.177096	0.5	0.05	0.05	0.25	0.35	2.5e-06	2.75e-06	2.75e-05	0.001375	0.08925	0.0163054	0.24	0.0181315
-1468.06	0.304246	2.31948e-16	0.159089	0.359555	0.17711	0.5	0.35	0.05	0.25	0.35	2.5e-06	1.925e-05	2.75e-05	0.001375	0.08925	0.0163066	0.3	0.0181349
-1468.06	0.304128	4.41775e-17	0.159172	0.359621	0.177079	0.5	0.25	0.05	0.25	0.35	2.5e-06	1.375e-05	2.75e-05	0.001375	0.08925	0.0163039	0.28	0.0181337
-1468.06	0.303885	1.38665e-14	0.159331	0.35968	0.177104	0.5	0.1	0.05	0.25	0.35	2.5e-06	5.5e-06	2.75e-05	0.001375	0.08925	0.0163062	0.25	0.0181321
-1468.06	0.304016	5.55389e-13	0.159257	0.359593	0.177134	0.5	0.15	0.05	0.25	0.35	2.5e-06	8.25e-06	2.75e-05	0.001375	0.08925	0.0163088	0.26	0.0181327
-1468.06	0.24221	0.16433	1.77314e-14	0.294071	0.299389	0.5	0.5	0.1	0.1	0.05	2.5e-06	2.75e-05	5.5e-05	0.00055	0.01275	0.00398408	0.25	0.002677
-1468.08	0.242828	0.163737	2.41977e-12	0.29399	0.299445	0.5	0.5	0.15	0.1	0.05	2.5e-06	2.75e-05	8.25e-05	0.00055	0.01275	0.00398473	0.26	0.0026825
-1468.1	0.243878	0.162654	1.43687e-13	0.294119	0.299349	0.5	0.5	0.25	0.1	0.05	2.5e-06	2.75e-05	0.0001375	0.00055	0.01275	0.00398355	0.28	0.0026935
-1468.13	0.244444	0.16231	2.45505e-12	0.293813	0.299433	0.5	0.5	0.35	0.1	0.05	2.5e-06	2.75e-05	0.0001925	0.00055	0.01275	0.00398444	0.3	0.0027045
-1468.17	0.244911	0.161985	0	0.293622	0.299482	0.5	0.5	0.45	0.1	0.05	2.5e-06	2.75e-05	0.0002475	0.00055	0.01275	0.00398496	0.32	0.0027155
-1468.18	0.245096	0.161841	0	0.293672	0.299391	0.5	0.5	0.5	0.1	0.05	2.5e-06	2.75e-05	0.000275	0.00055	0.01275	0.00398381	0.33	0.002721
-1468.22	0.118959	0.352136	7.61652e-16	0.334813	0.194092	0.5	0.45	0.05	0.25	0.15	2.5e-06	2.475e-05	2.75e-05	0.001375	0.03825	0.0078934	0.28	0.00793595
-1468.23	0	0.429166	0.0129204	0.297372	0.260541	0.5	0.15	0.5	0.5	0	2.5e-06	8.25e-06	0.000275	0.00275	0	0.000824868	0.33	0.00060715
-1468.23	0	0.370723	0.0234514	0.309458	0.296368	0.5	0	0.35	0.1	0.05	2.5e-06	0	0.0001925	0.00055	0.01275	0.00395341	0.2	0.002699
-1468.3	0.117534	0.353448	1.56244e-16	0.334995	0.194023	0.5	0.45	0	0.25	0.15	2.5e-06	2.475e-05	0	0.001375	0.03825	0.00789106	0.27	0.00793045
-1468.57	3.05107e-14	0.382643	0.0648067	0.299042	0.253508	0.5	0.05	0.25	0.5	0	2.5e-06	2.75e-06	0.0001375	0.00275	0	0.000832329	0.26	0.00057855
-1468.58	3.55918e-14	0.372688	0.0215078	0.309919	0.295885	0.5	0	0.45	0.1	0.05	2.5e-06	0	0.0002475	0.00055	0.01275	0.00394831	0.22	0.00271
-1468.69	3.11337e-13	0.3734	0.0206733	0.31026	0.295666	0.5	0	0.5	0.1	0.05	2.5e-06	0	0.000275	0.00055	0.01275	0.00394607	0.23	0.0027155
-1468.75	0.303233	2.76048e-15	0.16163	0.333886	0.201251	0.5	0	0.05	0.25	0.1	2.5e-06	0	2.75e-05	0.001375	0.0255	0.00559618	0.18	0.005381
-1468.75	0.30379	2.18208e-16	0.161122	0.333875	0.201213	0.5	0.35	0.05	0.25	0.1	2.5e-06	1.925e-05	2.75e-05	0.001375	0.0255	0.00559519	0.25	0.00538485
-1468.75	0.303329	2.90046e-13	0.161458	0.334033	0.201179	0.5	0.05	0.05	0.25	0.1	2.5e-06	2.75e-06	2.75e-05	0.001375	0.0255	0.00559457	0.19	0.00538155
-1468.75	0.303438	9.51329e-13	0.161442	0.333896	0.201224	0.5	0.1	0.05	0.25	0.1	2.5e-06	5.5e-06	2.75e-05	0.001375	0.0255	0.00559551	0.2	0.0053821
-1468.75	0.303652	8.30669e-18	0.161181	0.334026	0.201141	0.5	0.25	0.05	0.25	0.1	2.5e-06	1.375e-05	2.75e-05	0.001375	0.0255	0.00559356	0.23	0.00538375
-1468.75	0.303447	7.41389e-14	0.161394	0.333961	0.201198	0.5	0.15	0.05	0.25	0.1	2.5e-06	8.25e-06	2.75e-05	0.001375	0.0255	0.00559494	0.21	0.00538265
-1468.94	0.303441	2.37288e-12	0.160678	0.353575	0.182306	0.5	0	0.05	0.25	0.25	2.5e-06	0	2.75e-05	0.001375	0.06375	0.0121133	0.21	0.013031
-1468.94	0.304033	2.18793e-16	0.160028	0.353695	0.182245	0.5	0.35	0.05	0.25	0.25	2.5e-06	1.925e-05	2.75e-05	0.001375	0.06375	0.0121096	0.28	0.0130349
-1468.94	0.303464	2.15945e-12	0.160671	0.353565	0.1823	0.5	0.05	0.05	0.25	0.25	2.5e-06	2.75e-06	2.75e-05	0.001375	0.06375	0.012113	0.22	0.0130315
-1468.94	0.303569	0	0.160563	0.353586	0.182283	0.5	0.1	0.05	0.25	0.25	2.5e-06	5.5e-06	2.75e-05	0.001375	0.06375	0.0121119	0.23	0.0130321
-1468.94	0.303695	0	0.160388	0.353676	0.182241	0.5	0.15	0.05	0.25	0.25	2.5e-06	8.25e-06	2.75e-05	0.001375	0.06375	0.0121094	0.24	0.0130327
-1468.94	0.303911	0	0.160153	0.353682	0.182253	0.5	0.25	0.05	0.25	0.25	2.5e-06	1.375e-05	2.75e-05	0.001375	0.06375	0.0121101	0.26	0.0130338
-1469.1	5.71149e-17	0.406479	0.0396614	0.297803	0.256056	0.5	0.1	0.35	0.5	0	2.5e-06	5.5e-06	0.0001925	0.00275	0	0.00082883	0.29	0.0005901
-1469.41	0.0733031	0.39136	0	0.361981	0.173356	0.5	0.35	0	0.25	0.5	2.5e-06	1.925e-05	0	0.001375	0.1275	0.0226083	0.32	0.0257793
-1469.56	0.0724413	0.392486	3.53434e-18	0.360638	0.174434	0.5	0.35	0	0.25	0.45	2.5e-06	1.925e-05	0	0.001375	0.11475	0.0205199	0.31	0.0232294
-1469.57	0.303211	1.43691e-15	0.161673	0.34315	0.191965	0.5	0	0.05	0.25	0.15	2.5e-06	0	2.75e-05	0.001375	0.03825	0.00781968	0.19	0.007931
-1469.57	0.30376	3.48996e-15	0.161095	0.34322	0.191925	0.5	0.35	0.05	0.25	0.15	2.5e-06	1.925e-05	2.75e-05	0.001375	0.03825	0.00781824	0.26	0.00793485
-1469.57	0.303288	6.21821e-13	0.161537	0.343337	0.191837	0.5	0.05	0.05	0.25	0.15	2.5e-06	2.75e-06	2.75e-05	0.001375	0.03825	0.00781505	0.2	0.00793155
-1469.57	0.303393	1.21093e-13	0.161534	0.343164	0.19191	0.5	0.1	0.05	0.25	0.15	2.5e-06	5.5e-06	2.75e-05	0.001375	0.03825	0.0078176	0.21	0.0079321
-1469.57	0.303391	5.16936e-13	0.16149	0.343224	0.191895	0.5	0.15	0.05	0.25	0.15	2.5e-06	8.25e-06	2.75e-05	0.001375	0.03825	0.00781713	0.22	0.00793265
-1469.57	0.30361	1.13285e-13	0.161231	0.343255	0.191903	0.5	0.25	0.05	0.25	0.15	2.5e-06	1.375e-05	2.75e-05	0.001375	0.03825	0.00781746	0.24	0.00793375
-1469.74	0.0690682	0.39749	5.6795e-14	0.309881	0.223561	0.5	0.35	0	0.25	0.05	2.5e-06	1.925e-05	0	0.001375	0.01275	0.00328431	0.23	0.00282935
-1470.04	0.0715831	0.393864	3.5456e-14	0.357089	0.177463	0.5	0.35	0	0.25	0.35	2.5e-06	1.925e-05	0	0.001375	0.08925	0.0163374	0.29	0.0181293
-1470.31	9.97734e-14	0.363622	0.0863163	0.299005	0.251057	0.5	0	0.25	0.5	0	2.5e-06	0	0.0001375	0.00275	0	0.000834131	0.25	0.000578
-1470.65	2.75801e-15	0.409872	0.0367267	0.295736	0.257665	0.5	0.1	0.45	0.5	0	2.5e-06	5.5e-06	0.0002475	0.00275	0	0.000824619	0.31	0.0006011
-1470.77	0.0680362	0.39903	1.80217e-16	0.331381	0.201553	0.5	0.35	0	0.25	0.1	2.5e-06	1.925e-05	0	0.001375	0.0255	0.00560309	0.24	0.00537935
-1470.91	0.0693432	0.396997	1.5483e-11	0.351085	0.182575	0.5	0.35	0	0.25	0.25	2.5e-06	1.925e-05	0	0.001375	0.06375	0.0121297	0.27	0.0130294
-1471.09	0.306189	5.13295e-15	0.216219	0.322057	0.155535	0.5	0	0.15	0.45	0.05	2.5e-06	0	8.25e-05	0.002475	0.01275	0.00279876	0.23	0.003062
-1471.1	0.306247	9.55852e-12	0.216229	0.321977	0.155547	0.5	0.05	0.15	0.45	0.05	2.5e-06	2.75e-06	8.25e-05	0.002475	0.01275	0.00279872	0.24	0.00306255
-1471.11	0.306264	0	0.216144	0.322067	0.155526	0.5	0.1	0.15	0.45	0.05	2.5e-06	5.5e-06	8.25e-05	0.002475	0.01275	0.00279867	0.25	0.0030631
-1471.12	0.306363	1.08908e-12	0.216083	0.321996	0.155558	0.5	0.15	0.15	0.45	0.05	2.5e-06	8.25e-06	8.25e-05	0.002475	0.01275	0.0027989	0.26	0.00306365
-1471.13	0.306492	1.75255e-17	0.215885	0.322088	0.155535	0.5	0.25	0.15	0.45	0.05	2.5e-06	1.375e-05	8.25e-05	0.002475	0.01275	0.00279881	0.28	0.00306475
-1471.15	0.306661	0	0.215778	0.322063	0.155498	0.5	0.35	0.15	0.45	0.05	2.5e-06	1.925e-05	8.25e-05	0.002475	0.01275	0.00279827	0.3	0.00306585
-1471.16	0.306807	4.9925e-11	0.215624	0.322004	0.155565	0.5	0.45	0.15	0.45	0.05	2.5e-06	2.475e-05	8.25e-05	0.002475	0.01275	0.00279897	0.32	0.00306695
-1471.17	0.306878	0	0.215467	0.322144	0.155511	0.5	0.5	0.15	0.45	0.05	2.5e-06	2.75e-05	8.25e-05	0.002475	0.01275	0.00279862	0.33	0.0030675
-1471.39	1.45434e-12	0.411307	0.0353945	0.294903	0.258395	0.5	0.1	0.5	0.5	0	2.5e-06	5.5e-06	0.000275	0.00275	0	0.000822979	0.32	0.0006066
-1471.56	0.0678325	0.399241	1.04266e-14	0.340666	0.19226	0.5	0.35	0	0.25	0.15	2.5e-06	1.925e-05	0	0.001375	0.03825	0.00783023	0.25	0.00792935
-1471.72	2.35297e-19	0.387924	0.0615116	0.296949	0.253616	0.5	0.05	0.35	0.5	0	2.5e-06	2.75e-06	0.0001925	0.00275	0	0.000829518	0.28	0.00058955
-1472.66	0.303381	6.21328e-12	0.194426	0.314989	0.187203	0.5	0	0.1	0.35	0.05	2.5e-06	0	5.5e-05	0.001925	0.01275	0.00300465	0.2	0.0029465
-1472.67	0.303482	2.21309e-11	0.194328	0.314932	0.187258	0.5	0.05	0.1	0.35	0.05	2.5e-06	2.75e-06	5.5e-05	0.001925	0.01275	0.00300523	0.21	0.00294705
-1472.67	0.303567	2.02314e-13	0.194293	0.314951	0.187189	0.5	0.1	0.1	0.35	0.05	2.5e-06	5.5e-06	5.5e-05	0.001925	0.01275	0.00300439	0.22	0.0029476
-1472.68	0.303693	1.82432e-12	0.194167	0.314817	0.187323	0.5	0.15	0.1	0.35	0.05	2.5e-06	8.25e-06	5.5e-05	0.001925	0.01275	0.00300583	0.23	0.00294815
-1472.69	0.30386	3.07532e-12	0.193896	0.315076	0.187169	0.5	0.25	0.1	0.35	0.05	2.5e-06	1.375e-05	5.5e-05	0.001925	0.01275	0.00300435	0.25	0.00294925
-1472.7	0.303963	1.81727e-13	0.193832	0.314979	0.187226	0.5	0.35	0.1	0.35	0.05	2.5e-06	1.925e-05	5.5e-05	0.001925	0.01275	0.00300488	0.27	0.00295035
-1472.71	0.304123	3.22315e-26	0.193667	0.314969	0.187241	0.5	0.45	0.1	0.35	0.05	2.5e-06	2.475e-05	5.5e-05	0.001925	0.01275	0.00300505	0.29	0.00295145
-1472.71	0.304193	7.30706e-17	0.193636	0.31485	0.187321	0.5	0.5	0.1	0.35	0.05	2.5e-06	2.75e-05	5.5e-05	0.001925	0.01275	0.00300584	0.3	0.002952
-1473.41	0.305307	7.23943e-12	0.22043	0.337726	0.136537	0.5	0	0.15	0.45	0.1	2.5e-06	0	8.25e-05	0.002475	0.0255	0.00433651	0.24	0.005612
-1473.42	0.305374	2.24083e-22	0.220307	0.33786	0.13646	0.5	0.05	0.15	0.45	0.1	2.5e-06	2.75e-06	8.25e-05	0.002475	0.0255	0.00433486	0.25	0.00561255
-1473.43	0.305441	5.27485e-22	0.220245	0.337839	0.136476	0.5	0.1	0.15	0.45	0.1	2.5e-06	5.5e-06	8.25e-05	0.002475	0.0255	0.00433522	0.26	0.0056131
-1473.44	0.305524	8.70013e-22	0.220157	0.33785	0.136469	0.5	0.15	0.15	0.45	0.1	2.5e-06	8.25e-06	8.25e-05	0.002475	0.0255	0.00433506	0.27	0.00561365
-1473.46	0.305668	3.09984e-18	0.220026	0.337826	0.13648	0.5	0.25	0.15	0.45	0.1	2.5e-06	1.375e-05	8.25e-05	0.002475	0.0255	0.00433528	0.29	0.00561475
-1473.47	0.305867	5.85973e-11	0.219839	0.337736	0.136558	0.5	0.35	0.15	0.45	0.1	2.5e-06	1.925e-05	8.25e-05	0.002475	0.0255	0.00433703	0.31	0.00561585
-1473.49	0.306073	4.32893e-12	0.219563	0.337964	0.1364	0.5	0.45	0.15	0.45	0.1	2.5e-06	2.475e-05	8.25e-05	0.002475	0.0255	0.00433355	0.33	0.00561695
-1473.5	0.306113	1.93697e-15	0.219583	0.337911	0.136393	0.5	0.5	0.15	0.45	0.1	2.5e-06	2.75e-05	8.25e-05	0.002475	0.0255	0.00433323	0.34	0.0056175
-1473.79	4.46146e-14	0.459532	2.36428e-14	0.3695	0.170968	0.5	0.25	0	0.25	0.5	2.5e-06	1.375e-05	0	0.001375	0.1275	0.0223128	0.3	0.0257783
-1473.97	0	0.459591	0	0.368456	0.171953	0.5	0.25	0	0.25	0.45	2.5e-06	1.375e-05	0	0.001375	0.11475	0.0202445	0.29	0.0232282
-1474.34	0.231517	0.0989211	0.0552771	0.339484	0.274801	0.5	0	0	0.1	0.1	2.5e-06	0	0	0.00055	0.0255	0.00719471	0.14	0.0052105
-1474.37	1.71042e-13	0.460329	8.36359e-14	0.319482	0.220188	0.5	0.25	0	0.25	0.05	2.5e-06	1.375e-05	0	0.001375	0.01275	0.00325302	0.21	0.00282825
-1474.4	0.305054	7.94652e-13	0.221875	0.338114	0.134957	0.5	0	0.15	0.5	0.05	2.5e-06	0	8.25e-05	0.00275	0.01275	0.00266958	0.24	0.003117
-1474.41	0.319911	0	0.0675554	0.337394	0.275139	0.5	0.05	0	0.1	0.1	2.5e-06	2.75e-06	0	0.00055	0.0255	0.00720241	0.15	0.00521105
-1474.41	0.319998	6.33144e-16	0.0675024	0.33741	0.27509	0.5	0.1	0	0.1	0.1	2.5e-06	5.5e-06	0	0.00055	0.0255	0.00720116	0.16	0.0052116
-1474.41	0.305144	2.69318e-12	0.221743	0.338233	0.13488	0.5	0.05	0.15	0.5	0.05	2.5e-06	2.75e-06	8.25e-05	0.00275	0.01275	0.00266892	0.25	0.00311755
-1474.42	0.320117	5.47525e-14	0.067413	0.337322	0.275148	0.5	0.15	0	0.1	0.1	2.5e-06	8.25e-06	0	0.00055	0.0255	0.00720261	0.17	0.00521215
-1474.42	0.305186	1.05916e-11	0.221724	0.338185	0.134905	0.5	0.1	0.15	0.5	0.05	2.5e-06	5.5e-06	8.25e-05	0.00275	0.01275	0.00266911	0.26	0.0031181
-1474.42	0.320301	1.26484e-16	0.0673298	0.337208	0.275161	0.5	0.25	0	0.1	0.1	2.5e-06	1.375e-05	0	0.00055	0.0255	0.00720287	0.19	0.00521325
-1474.43	0.320462	2.6839e-13	0.0671994	0.337209	0.27513	0.5	0.35	0	0.1	0.1	2.5e-06	1.925e-05	0	0.00055	0.0255	0.00720209	0.21	0.00521435
-1474.43	0.305243	3.41854e-12	0.221594	0.338356	0.134807	0.5	0.15	0.15	0.5	0.05	2.5e-06	8.25e-06	8.25e-05	0.00275	0.01275	0.00266831	0.27	0.00311865
-1474.44	0.320622	7.66011e-13	0.0669848	0.33723	0.275164	0.5	0.45	0	0.1	0.1	2.5e-06	2.475e-05	0	0.00055	0.0255	0.00720295	0.23	0.00521545
-1474.44	0.320709	3.15482e-18	0.0669101	0.337213	0.275168	0.5	0.5	0	0.1	0.1	2.5e-06	2.75e-05	0	0.00055	0.0255	0.00720305	0.24	0.005216
-1474.45	0.305407	7.73941e-12	0.221527	0.338121	0.134946	0.5	0.25	0.15	0.5	0.05	2.5e-06	1.375e-05	8.25e-05	0.00275	0.01275	0.00266943	0.29	0.00311975
-1474.47	0.305588	1.31259e-12	0.221198	0.338552	0.134662	0.5	0.35	0.15	0.5	0.05	2.5e-06	1.925e-05	8.25e-05	0.00275	0.01275	0.00266697	0.31	0.00312085
-1474.48	0.3057	0	0.221111	0.338525	0.134664	0.5	0.45	0.15	0.5	0.05	2.5e-06	2.475e-05	8.25e-05	0.00275	0.01275	0.00266691	0.33	0.00312195
-1474.49	0.305786	3.84752e-12	0.22099	0.338466	0.134758	0.5	0.5	0.15	0.5	0.05	2.5e-06	2.75e-05	8.25e-05	0.00275	0.01275	0.00266794	0.34	0.0031225
-1474.56	3.30442e-22	0.459893	1.58071e-22	0.365248	0.174859	0.5	0.25	0	0.25	0.35	2.5e-06	1.375e-05	0	0.001375	0.08925	0.0161147	0.27	0.0181282
-1474.66	0.302773	0	0.197222	0.333649	0.166355	0.5	0	0.1	0.35	0.1	2.5e-06	0	5.5e-05	0.001925	0.0255	0.00489594	0.21	0.0054965
-1474.66	0.3029	1.87774e-12	0.197149	0.333525	0.166427	0.5	0.05	0.1	0.35	0.1	2.5e-06	2.75e-06	5.5e-05	0.001925	0.0255	0.00489752	0.22	0.00549705
-1474.67	0.302948	7.30247e-18	0.197094	0.33355	0.166407	0.5	0.1	0.1	0.35	0.1	2.5e-06	5.5e-06	5.5e-05	0.001925	0.0255	0.00489707	0.23	0.0054976
-1474.67	0.302979	2.96999e-12	0.197031	0.333596	0.166394	0.5	0.15	0.1	0.35	0.1	2.5e-06	8.25e-06	5.5e-05	0.001925	0.0255	0.00489682	0.24	0.00549815
-1474.68	0.303224	2.52823e-16	0.196785	0.333591	0.166401	0.5	0.25	0.1	0.35	0.1	2.5e-06	1.375e-05	5.5e-05	0.001925	0.0255	0.00489697	0.26	0.00549925
-1474.69	0.303367	1.35584e-12	0.196646	0.333667	0.16632	0.5	0.35	0.1	0.35	0.1	2.5e-06	1.925e-05	5.5e-05	0.001925	0.0255	0.00489504	0.28	0.00550035
-1474.7	0.303532	0	0.196511	0.333584	0.166372	0.5	0.45	0.1	0.35	0.1	2.5e-06	2.475e-05	5.5e-05	0.001925	0.0255	0.0048962	0.3	0.00550145
-1474.71	0.303571	1.20615e-20	0.196426	0.33362	0.166383	0.5	0.5	0.1	0.35	0.1	2.5e-06	2.75e-05	5.5e-05	0.001925	0.0255	0.00489654	0.31	0.005502
-1474.9	4.87893e-20	0.392129	0.0587055	0.294337	0.254828	0.5	0.05	0.45	0.5	0	2.5e-06	2.75e-06	0.0002475	0.00275	0	0.000825035	0.3	0.00060055
-1475.08	0.302734	3.42459e-13	0.197267	0.361581	0.138418	0.5	0	0.1	0.35	0.5	2.5e-06	0	5.5e-05	0.001925	0.1275	0.018356	0.29	0.0258965
-1475.09	0.302803	2.4371e-13	0.197217	0.361565	0.138414	0.5	0.05	0.1	0.35	0.5	2.5e-06	2.75e-06	5.5e-05	0.001925	0.1275	0.0183554	0.3	0.025897
-1475.09	0.302891	8.46394e-13	0.197148	0.361404	0.138557	0.5	0.1	0.1	0.35	0.5	2.5e-06	5.5e-06	5.5e-05	0.001925	0.1275	0.0183733	0.31	0.0258976
-1475.1	0.302999	4.16878e-12	0.196941	0.361672	0.138388	0.5	0.15	0.1	0.35	0.5	2.5e-06	8.25e-06	5.5e-05	0.001925	0.1275	0.0183523	0.32	0.0258982
-1475.11	0.302451	0.0118043	0.112888	0.285134	0.287723	0.5	0.5	0	0.45	0	2.5e-06	2.75e-05	0	0.002475	0	0.000706788	0.29	0.000501
-1475.11	0.200055	0.127138	0.104338	0.284698	0.283771	0.5	0	0.05	0.45	0	2.5e-06	0	2.75e-05	0.002475	0	0.000707998	0.2	0.000501
-1475.11	0.303181	7.94959e-13	0.196843	0.361503	0.138472	0.5	0.25	0.1	0.35	0.5	2.5e-06	1.375e-05	5.5e-05	0.001925	0.1275	0.0183627	0.34	0.0258993
-1475.11	0.307024	1.67251e-14	0.119496	0.285062	0.288418	0.5	0	0	0.45	0	2.5e-06	0	0	0.002475	0	0.000706295	0.19	0.0004955
-1475.11	0.307153	1.93135e-14	0.119343	0.28481	0.288694	0.5	0.05	0	0.45	0	2.5e-06	2.75e-06	0	0.002475	0	0.000705672	0.2	0.00049605
-1475.11	0.307306	1.52342e-15	0.119199	0.284867	0.288627	0.5	0.1	0	0.45	0	2.5e-06	5.5e-06	0	0.002475	0	0.000705814	0.21	0.0004966
-1475.11	0.30736	6.36626e-21	0.119162	0.285015	0.288463	0.5	0.15	0	0.45	0	2.5e-06	8.25e-06	0	0.002475	0	0.000706181	0.22	0.00049715
-1475.11	0.307554	0	0.119037	0.284754	0.288654	0.5	0.25	0	0.45	0	2.5e-06	1.375e-05	0	0.002475	0	0.000705535	0.24	0.00049825
-1475.11	0.302509	0.0107513	0.113702	0.284807	0.28823	0.5	0.45	0	0.45	0	2.5e-06	2.475e-05	0	0.002475	0	0.00070592	0.28	0.00050045
-1475.11	0.307765	5.7878e-22	0.118777	0.284895	0.288563	0.5	0.35	0	0.45	0	2.5e-06	1.925e-05	0	0.002475	0	0.000705884	0.26	0.00049935
-1475.12	0.303344	1.83273e-12	0.196579	0.36166	0.138417	0.5	0.35	0.1	0.35	0.5	2.5e-06	1.925e-05	5.5e-05	0.001925	0.1275	0.0183559	0.36	0.0259003
-1475.13	0.303523	2.90041e-14	0.196459	0.361562	0.138456	0.5	0.45	0.1	0.35	0.5	2.5e-06	2.475e-05	5.5e-05	0.001925	0.1275	0.0183607	0.38	0.0259014
-1475.13	0.303535	8.48229e-13	0.196492	0.361524	0.138449	0.5	0.5	0.1	0.35	0.5	2.5e-06	2.75e-05	5.5e-05	0.001925	0.1275	0.0183598	0.39	0.025902
-1475.27	0.227602	0.10281	0.101637	0.284567	0.283384	0.5	0.05	0.05	0.45	0	2.5e-06	2.75e-06	2.75e-05	0.002475	0	0.00070795	0.21	0.00050155
-1475.27	0.30267	2.30654e-13	0.197539	0.360173	0.139618	0.5	0	0.1	0.35	0.45	2.5e-06	0	5.5e-05	0.001925	0.11475	0.0167261	0.28	0.0233465
-1475.28	0.30282	2.9163e-13	0.19733	0.360239	0.139611	0.5	0.05	0.1	0.35	0.45	2.5e-06	2.75e-06	5.5e-05	0.001925	0.11475	0.0167254	0.29	0.0233471
-1475.29	0.3028	6.68391e-12	0.197397	0.360163	0.139639	0.5	0.1	0.1	0.35	0.45	2.5e-06	5.5e-06	5.5e-05	0.001925	0.11475	0.0167285	0.3	0.0233476
-1475.29	0.302992	3.44652e-11	0.197159	0.360227	0.139621	0.5	0.15	0.1	0.35	0.45	2.5e-06	8.25e-06	5.5e-05	0.001925	0.11475	0.0167266	0.31	0.0233482
-1475.3	0.303123	1.8012e-11	0.197072	0.360178	0.139626	0.5	0.25	0.1	0.35	0.45	2.5e-06	1.375e-05	5.5e-05	0.001925	0.11475	0.0167271	0.33	0.0233493
-1475.31	0.30323	4.85933e-21	0.196898	0.360224	0.139648	0.5	0.35	0.1	0.35	0.45	2.5e-06	1.925e-05	5.5e-05	0.001925	0.11475	0.0167296	0.35	0.0233503
-1475.32	0.303408	0	0.196709	0.360235	0.139648	0.5	0.45	0.1	0.35	0.45	2.5e-06	2.475e-05	5.5e-05	0.001925	0.11475	0.0167297	0.37	0.0233515
-1475.32	0.303538	1.9909e-12	0.196617	0.360193	0.139652	0.5	0.5	0.1	0.35	0.45	2.5e-06	2.75e-05	5.5e-05	0.001925	0.11475	0.01673	0.38	0.023352
-1475.4	0.261439	0.0669862	0.10433	0.284386	0.282859	0.5	0.1	0.05	0.45	0	2.5e-06	5.5e-06	2.75e-05	0.002475	0	0.000707747	0.22	0.0005021
-1475.42	0.304847	4.99712e-19	0.222513	0.363143	0.109497	0.5	0	0.15	0.45	0.5	2.5e-06	0	8.25e-05	0.002475	0.1275	0.0148788	0.32	0.026012
-1475.43	0.304917	0	0.222405	0.363184	0.109494	0.5	0.05	0.15	0.45	0.5	2.5e-06	2.75e-06	8.25e-05	0.002475	0.1275	0.0148784	0.33	0.0260126
-1475.43	0.30497	7.87209e-15	0.222401	0.363202	0.109428	0.5	0.1	0.15	0.45	0.5	2.5e-06	5.5e-06	8.25e-05	0.002475	0.1275	0.0148701	0.34	0.0260131
-1475.44	0.304828	2.41115e-16	0.222507	0.344041	0.128624	0.5	0	0.15	0.45	0.15	2.5e-06	0	8.25e-05	0.002475	0.03825	0.00579049	0.25	0.008162
-1475.44	0.30507	0	0.222222	0.363295	0.109413	0.5	0.15	0.15	0.45	0.5	2.5e-06	8.25e-06	8.25e-05	0.002475	0.1275	0.0148685	0.35	0.0260136
-1475.45	0.304988	2.14539e-11	0.222371	0.343891	0.12875	0.5	0.05	0.15	0.45	0.15	2.5e-06	2.75e-06	8.25e-05	0.002475	0.03825	0.00579491	0.26	0.00816255
-1475.46	0.305288	1.47349e-15	0.222041	0.363138	0.109533	0.5	0.25	0.15	0.45	0.5	2.5e-06	1.375e-05	8.25e-05	0.002475	0.1275	0.0148833	0.37	0.0260147
-1475.46	0.305094	2.78331e-12	0.222204	0.344073	0.128629	0.5	0.1	0.15	0.45	0.15	2.5e-06	5.5e-06	8.25e-05	0.002475	0.03825	0.00579074	0.27	0.0081631
-1475.46	0.310874	0.00567693	0.116776	0.284539	0.282135	0.5	0.15	0.05	0.45	0	2.5e-06	8.25e-06	2.75e-05	0.002475	0	0.000708269	0.23	0.00050265
-1475.47	0.31534	0	0.117966	0.284123	0.282571	0.5	0.25	0.05	0.45	0	2.5e-06	1.375e-05	2.75e-05	0.002475	0	0.000707237	0.25	0.00050375
-1475.47	0.30511	4.32491e-18	0.222152	0.344095	0.128642	0.5	0.15	0.15	0.45	0.15	2.5e-06	8.25e-06	8.25e-05	0.002475	0.03825	0.00579129	0.28	0.00816365
-1475.47	0.315562	0	0.117742	0.284046	0.28265	0.5	0.35	0.05	0.45	0	2.5e-06	1.925e-05	2.75e-05	0.002475	0	0.00070704	0.27	0.00050485
-1475.48	0.315699	1.77864e-13	0.117632	0.284087	0.282582	0.5	0.45	0.05	0.45	0	2.5e-06	2.475e-05	2.75e-05	0.002475	0	0.000707139	0.29	0.00050595
-1475.48	0.305416	4.37326e-12	0.221851	0.363282	0.109451	0.5	0.35	0.15	0.45	0.5	2.5e-06	1.925e-05	8.25e-05	0.002475	0.1275	0.0148732	0.39	0.0260159
-1475.48	0.315774	1.5357e-13	0.117587	0.284178	0.282461	0.5	0.5	0.05	0.45	0	2.5e-06	2.75e-05	2.75e-05	0.002475	0	0.000707364	0.3	0.0005065
-1475.49	0.305228	9.91436e-13	0.222071	0.344108	0.128593	0.5	0.25	0.15	0.45	0.15	2.5e-06	1.375e-05	8.25e-05	0.002475	0.03825	0.00578944	0.3	0.00816475
-1475.5	0.30551	0	0.221771	0.36326	0.109459	0.5	0.45	0.15	0.45	0.5	2.5e-06	2.475e-05	8.25e-05	0.002475	0.1275	0.0148742	0.41	0.026017
-1475.5	0.305606	4.02784e-16	0.221641	0.363365	0.109387	0.5	0.5	0.15	0.45	0.5	2.5e-06	2.75e-05	8.25e-05	0.002475	0.1275	0.0148653	0.42	0.0260175
-1475.51	0.30548	1.31894e-14	0.221833	0.344034	0.128654	0.5	0.35	0.15	0.45	0.15	2.5e-06	1.925e-05	8.25e-05	0.002475	0.03825	0.00579155	0.32	0.00816585
-1475.52	0.305527	2.96406e-13	0.221787	0.344017	0.128668	0.5	0.45	0.15	0.45	0.15	2.5e-06	2.475e-05	8.25e-05	0.002475	0.03825	0.00579207	0.34	0.00816695
-1475.53	0.305628	6.11534e-12	0.221704	0.343991	0.128676	0.5	0.5	0.15	0.45	0.15	2.5e-06	2.75e-05	8.25e-05	0.002475	0.03825	0.0057923	0.35	0.0081675
-1475.54	6.00024e-18	0.361555	0.0209808	0.343415	0.274049	0.5	0	0.05	0.1	0.1	2.5e-06	0	2.75e-05	0.00055	0.0255	0.00717771	0.15	0.005216
-1475.55	2.46286e-14	0.460686	1.21524e-14	0.340996	0.198318	0.5	0.25	0	0.25	0.1	2.5e-06	1.375e-05	0	0.001375	0.0255	0.00553231	0.22	0.00537825
-1475.56	1.87651e-14	0.369985	0.0828988	0.29625	0.250867	0.5	0	0.35	0.5	0	2.5e-06	0	0.0001925	0.00275	0	0.000830645	0.27	0.000589
-1475.57	0.30484	5.16081e-12	0.222674	0.361638	0.110849	0.5	0	0.15	0.45	0.45	2.5e-06	0	8.25e-05	0.002475	0.11475	0.0136341	0.31	0.023462
-1475.58	0.304948	0	0.222497	0.361885	0.110669	0.5	0.05	0.15	0.45	0.45	2.5e-06	2.75e-06	8.25e-05	0.002475	0.11475	0.0136141	0.32	0.0234626
-1475.59	0.304913	2.51935e-12	0.222608	0.361651	0.110828	0.5	0.1	0.15	0.45	0.45	2.5e-06	5.5e-06	8.25e-05	0.002475	0.11475	0.0136318	0.33	0.0234631
-1475.6	2.60199e-13	0.460347	1.32317e-13	0.359842	0.179811	0.5	0.25	0	0.25	0.25	2.5e-06	1.375e-05	0	0.001375	0.06375	0.0119641	0.25	0.0130282
-1475.6	0.30504	9.87355e-12	0.222397	0.361807	0.110756	0.5	0.15	0.15	0.45	0.45	2.5e-06	8.25e-06	8.25e-05	0.002475	0.11475	0.0136239	0.34	0.0234636
-1475.61	0.305254	2.11382e-11	0.22219	0.361904	0.110652	0.5	0.25	0.15	0.45	0.45	2.5e-06	1.375e-05	8.25e-05	0.002475	0.11475	0.0136121	0.36	0.0234647
-1475.63	0.3054	5.37658e-12	0.222026	0.361907	0.110667	0.5	0.35	0.15	0.45	0.45	2.5e-06	1.925e-05	8.25e-05	0.002475	0.11475	0.0136139	0.38	0.0234659
-1475.65	0.305561	6.42903e-12	0.221855	0.361878	0.110706	0.5	0.45	0.15	0.45	0.45	2.5e-06	2.475e-05	8.25e-05	0.002475	0.11475	0.0136182	0.4	0.023467
-1475.66	0.305622	4.02992e-11	0.221834	0.361775	0.110768	0.5	0.5	0.15	0.45	0.45	2.5e-06	2.75e-05	8.25e-05	0.002475	0.11475	0.0136251	0.41	0.0234675
-1475.81	0.302605	0	0.198028	0.35644	0.142928	0.5	0	0.1	0.35	0.35	2.5e-06	0	5.5e-05	0.001925	0.08925	0.0134541	0.26	0.0182465
-1475.82	0.30261	3.12612e-19	0.19795	0.35652	0.14292	0.5	0.05	0.1	0.35	0.35	2.5e-06	2.75e-06	5.5e-05	0.001925	0.08925	0.0134535	0.27	0.018247
-1475.83	0.302746	1.97002e-12	0.197779	0.356581	0.142894	0.5	0.1	0.1	0.35	0.35	2.5e-06	5.5e-06	5.5e-05	0.001925	0.08925	0.0134513	0.28	0.0182476
-1475.83	0.302741	2.2068e-13	0.197908	0.3564	0.14295	0.5	0.15	0.1	0.35	0.35	2.5e-06	8.25e-06	5.5e-05	0.001925	0.08925	0.013456	0.29	0.0182481
-1475.84	0.302977	2.63727e-11	0.197562	0.356624	0.142837	0.5	0.25	0.1	0.35	0.35	2.5e-06	1.375e-05	5.5e-05	0.001925	0.08925	0.0134464	0.31	0.0182493
-1475.85	0.303139	1.95082e-12	0.197386	0.356603	0.142872	0.5	0.35	0.1	0.35	0.35	2.5e-06	1.925e-05	5.5e-05	0.001925	0.08925	0.0134494	0.33	0.0182503
-1475.86	0.303314	1.41129e-12	0.197276	0.356441	0.142968	0.5	0.45	0.1	0.35	0.35	2.5e-06	2.475e-05	5.5e-05	0.001925	0.08925	0.0134577	0.35	0.0182514
-1475.86	0.303393	0	0.197127	0.35657	0.14291	0.5	0.5	0.1	0.35	0.35	2.5e-06	2.75e-05	5.5e-05	0.001925	0.08925	0.0134527	0.36	0.018252
-1475.95	0.0466936	0.328992	0.00987754	0.339918	0.274519	0.5	0.05	0.05	0.1	0.1	2.5e-06	2.75e-06	2.75e-05	0.00055	0.0255	0.00718848	0.16	0.00521655
-1475.97	0.304688	1.47756e-11	0.223073	0.358114	0.114125	0.5	0	0.15	0.45	0.35	2.5e-06	0	8.25e-05	0.002475	0.08925	0.0110911	0.29	0.018362
-1475.98	0.3048	4.89326e-12	0.222943	0.358087	0.11417	0.5	0.05	0.15	0.45	0.35	2.5e-06	2.75e-06	8.25e-05	0.002475	0.08925	0.0110951	0.3	0.0183625
-1475.98	0.304869	1.5834e-11	0.222971	0.35789	0.11427	0.5	0.1	0.15	0.45	0.35	2.5e-06	5.5e-06	8.25e-05	0.002475	0.08925	0.0111035	0.31	0.0183631
-1475.99	0.30495	2.58178e-13	0.222782	0.358171	0.114097	0.5	0.15	0.15	0.45	0.35	2.5e-06	8.25e-06	8.25e-05	0.002475	0.08925	0.0110888	0.32	0.0183636
-1476.01	0.00759293	0.376442	3.10801e-14	0.341865	0.274101	0.5	0.05	0.1	0.1	0.1	2.5e-06	2.75e-06	5.5e-05	0.00055	0.0255	0.00717865	0.17	0.00522205
-1476.01	0.305109	1.50831e-19	0.222615	0.358153	0.114124	0.5	0.25	0.15	0.45	0.35	2.5e-06	1.375e-05	8.25e-05	0.002475	0.08925	0.0110911	0.34	0.0183647
-1476.03	0.305286	2.94681e-12	0.222441	0.358229	0.114044	0.5	0.35	0.15	0.45	0.35	2.5e-06	1.925e-05	8.25e-05	0.002475	0.08925	0.0110842	0.36	0.0183658
-1476.04	0.0100464	0.374233	1.26147e-14	0.341552	0.274168	0.5	0.05	0.15	0.1	0.1	2.5e-06	2.75e-06	8.25e-05	0.00055	0.0255	0.0071802	0.18	0.00522755
-1476.05	0.30544	1.35104e-11	0.222302	0.358042	0.114216	0.5	0.45	0.15	0.45	0.35	2.5e-06	2.475e-05	8.25e-05	0.002475	0.08925	0.0110991	0.38	0.0183669
-1476.05	0.305563	1.03174e-15	0.222149	0.35819	0.114098	0.5	0.5	0.15	0.45	0.35	2.5e-06	2.75e-05	8.25e-05	0.002475	0.08925	0.0110888	0.39	0.0183675
-1476.09	0.0141654	0.370558	2.20534e-13	0.341069	0.274208	0.5	0.05	0.25	0.1	0.1	2.5e-06	2.75e-06	0.0001375	0.00055	0.0255	0.00718095	0.2	0.00523855
-1476.1	3.73406e-16	0.364267	0.0190424	0.342722	0.273969	0.5	0	0.1	0.1	0.1	2.5e-06	0	5.5e-05	0.00055	0.0255	0.00717575	0.16	0.0052215
-1476.15	0.0179726	0.367157	2.40781e-11	0.340568	0.274303	0.5	0.05	0.35	0.1	0.1	2.5e-06	2.75e-06	0.0001925	0.00055	0.0255	0.0071831	0.22	0.00524955
-1476.21	0.0194504	0.366126	6.24599e-10	0.340082	0.274341	0.5	0.05	0.45	0.1	0.1	2.5e-06	2.75e-06	0.0002475	0.00055	0.0255	0.00718381	0.24	0.00526055
-1476.24	0.0203571	0.365369	1.09324e-11	0.339883	0.274391	0.5	0.05	0.5	0.1	0.1	2.5e-06	2.75e-06	0.000275	0.00055	0.0255	0.00718497	0.25	0.00526605
-1476.28	0.302493	4.69907e-12	0.198545	0.341253	0.15771	0.5	0	0.1	0.35	0.15	2.5e-06	0	5.5e-05	0.001925	0.03825	0.00670098	0.22	0.0080465
-1476.29	0.302541	1.5233e-12	0.198517	0.341158	0.157784	0.5	0.05	0.1	0.35	0.15	2.5e-06	2.75e-06	5.5e-05	0.001925	0.03825	0.00670365	0.23	0.00804705
-1476.29	0.302605	2.17946e-12	0.198466	0.341191	0.157738	0.5	0.1	0.1	0.35	0.15	2.5e-06	5.5e-06	5.5e-05	0.001925	0.03825	0.00670195	0.24	0.0080476
-1476.3	0.302775	1.1585e-15	0.198202	0.341312	0.157711	0.5	0.15	0.1	0.35	0.15	2.5e-06	8.25e-06	5.5e-05	0.001925	0.03825	0.00670113	0.25	0.00804815
-1476.31	0.302843	3.79369e-12	0.198236	0.341168	0.157753	0.5	0.25	0.1	0.35	0.15	2.5e-06	1.375e-05	5.5e-05	0.001925	0.03825	0.00670246	0.27	0.00804925
-1476.32	0.303026	2.39633e-13	0.197925	0.341344	0.157705	0.5	0.35	0.1	0.35	0.15	2.5e-06	1.925e-05	5.5e-05	0.001925	0.03825	0.00670093	0.29	0.00805035
-1476.33	0.30322	1.03903e-17	0.197737	0.341385	0.157657	0.5	0.45	0.1	0.35	0.15	2.5e-06	2.475e-05	5.5e-05	0.001925	0.03825	0.00669917	0.31	0.00805145
-1476.33	0.303294	0	0.197724	0.341282	0.1577	0.5	0.5	0.1	0.35	0.15	2.5e-06	2.75e-05	5.5e-05	0.001925	0.03825	0.00670062	0.32	0.008052
-1476.36	0.304681	1.47639e-12	0.223279	0.352588	0.119452	0.5	0	0.15	0.45	0.25	2.5e-06	0	8.25e-05	0.002475	0.06375	0.00850693	0.27	0.013262
-1476.36	0.0943978	0.289709	0.004146	0.336931	0.274817	0.5	0.1	0.05	0.1	0.1	2.5e-06	5.5e-06	2.75e-05	0.00055	0.0255	0.00719509	0.17	0.0052171
-1476.37	0.304717	1.24329e-12	0.223288	0.352491	0.119504	0.5	0.05	0.15	0.45	0.25	2.5e-06	2.75e-06	8.25e-05	0.002475	0.06375	0.00850999	0.28	0.0132626
-1476.38	0.30478	4.72779e-11	0.223224	0.35248	0.119517	0.5	0.1	0.15	0.45	0.25	2.5e-06	5.5e-06	8.25e-05	0.002475	0.06375	0.00851074	0.29	0.0132631
-1476.39	1.43635e-20	0.460658	7.20649e-21	0.350197	0.189145	0.5	0.25	0	0.25	0.15	2.5e-06	1.375e-05	0	0.001375	0.03825	0.00772264	0.23	0.00792825
-1476.39	0.304885	6.8847e-17	0.223102	0.352508	0.119506	0.5	0.15	0.15	0.45	0.25	2.5e-06	8.25e-06	8.25e-05	0.002475	0.06375	0.0085101	0.3	0.0132636
-1476.39	0.0816896	0.306325	4.64776e-14	0.33728	0.274705	0.5	0.1	0.1	0.1	0.1	2.5e-06	5.5e-06	5.5e-05	0.00055	0.0255	0.00719238	0.18	0.0052226
-1476.41	0.305096	8.57853e-12	0.222909	0.352411	0.119584	0.5	0.25	0.15	0.45	0.25	2.5e-06	1.375e-05	8.25e-05	0.002475	0.06375	0.00851483	0.32	0.0132648
-1476.42	0.0832319	0.305016	1.45354e-14	0.336938	0.274814	0.5	0.1	0.15	0.1	0.1	2.5e-06	5.5e-06	8.25e-05	0.00055	0.0255	0.00719496	0.19	0.0052281
-1476.42	0.305204	7.91541e-12	0.22272	0.352625	0.119452	0.5	0.35	0.15	0.45	0.25	2.5e-06	1.925e-05	8.25e-05	0.002475	0.06375	0.00850695	0.34	0.0132659
-1476.43	2.53416e-18	0.393924	0.0575079	0.292746	0.255822	0.5	0.05	0.5	0.5	0	2.5e-06	2.75e-06	0.000275	0.00275	0	0.00082195	0.31	0.00060605
-1476.44	0.305325	6.65039e-12	0.222641	0.35246	0.119575	0.5	0.45	0.15	0.45	0.25	2.5e-06	2.475e-05	8.25e-05	0.002475	0.06375	0.00851435	0.36	0.0132669
-1476.45	0.305485	1.82708e-11	0.222424	0.352597	0.119495	0.5	0.5	0.15	0.45	0.25	2.5e-06	2.75e-05	8.25e-05	0.002475	0.06375	0.00850959	0.37	0.0132675
-1476.48	0.085877	0.302696	3.66896e-13	0.336649	0.274778	0.5	0.1	0.25	0.1	0.1	2.5e-06	5.5e-06	0.0001375	0.00055	0.0255	0.00719387	0.21	0.0052391
-1476.53	0.302451	4.08678e-12	0.198683	0.350547	0.148319	0.5	0	0.1	0.35	0.25	2.5e-06	0	5.5e-05	0.001925	0.06375	0.0101418	0.24	0.0131465
-1476.53	0.302477	0	0.198566	0.350723	0.148234	0.5	0.05	0.1	0.35	0.25	2.5e-06	2.75e-06	5.5e-05	0.001925	0.06375	0.0101367	0.25	0.013147
-1476.54	0.0880355	0.300902	5.87137e-16	0.336148	0.274915	0.5	0.1	0.35	0.1	0.1	2.5e-06	5.5e-06	0.0001925	0.00055	0.0255	0.00719709	0.23	0.0052501
-1476.54	0.302563	2.39902e-14	0.198513	0.350647	0.148277	0.5	0.1	0.1	0.35	0.25	2.5e-06	5.5e-06	5.5e-05	0.001925	0.06375	0.0101393	0.26	0.0131476
-1476.54	0.302705	1.15467e-11	0.198355	0.350761	0.148179	0.5	0.15	0.1	0.35	0.25	2.5e-06	8.25e-06	5.5e-05	0.001925	0.06375	0.0101333	0.27	0.0131482
-1476.56	0.302849	2.4552e-11	0.198208	0.350685	0.148258	0.5	0.25	0.1	0.35	0.25	2.5e-06	1.375e-05	5.5e-05	0.001925	0.06375	0.0101382	0.29	0.0131493
-1476.56	1.41052e-18	0.366632	0.0164861	0.343131	0.273751	0.5	0	0.15	0.1	0.1	2.5e-06	0	8.25e-05	0.00055	0.0255	0.00717072	0.17	0.005227
-1476.57	0.302981	1.41705e-20	0.198037	0.350768	0.148213	0.5	0.35	0.1	0.35	0.25	2.5e-06	1.925e-05	5.5e-05	0.001925	0.06375	0.0101355	0.31	0.0131503
-1476.57	0.30309	3.08841e-13	0.197988	0.350637	0.148285	0.5	0.45	0.1	0.35	0.25	2.5e-06	2.475e-05	5.5e-05	0.001925	0.06375	0.0101398	0.33	0.0131515
-1476.58	0.303176	4.89014e-13	0.197876	0.350779	0.148169	0.5	0.5	0.1	0.35	0.25	2.5e-06	2.75e-05	5.5e-05	0.001925	0.06375	0.0101327	0.34	0.013152
-1476.6	0.0897542	0.299442	6.85082e-13	0.335848	0.274956	0.5	0.1	0.45	0.1	0.1	2.5e-06	5.5e-06	0.0002475	0.00055	0.0255	0.00719796	0.25	0.0052611
-1476.63	0.0901104	0.299223	4.57269e-12	0.335721	0.274945	0.5	0.1	0.5	0.1	0.1	2.5e-06	5.5e-06	0.000275	0.00055	0.0255	0.00719763	0.26	0.0052666
-1476.76	0.143348	0.241955	0.0057787	0.333712	0.275207	0.5	0.15	0.05	0.1	0.1	2.5e-06	8.25e-06	2.75e-05	0.00055	0.0255	0.00720383	0.18	0.00521765
-1476.79	0.129655	0.261158	0	0.334032	0.275154	0.5	0.15	0.1	0.1	0.1	2.5e-06	8.25e-06	5.5e-05	0.00055	0.0255	0.00720264	0.19	0.00522315
-1476.82	0.130774	0.260159	3.84955e-14	0.333941	0.275126	0.5	0.15	0.15	0.1	0.1	2.5e-06	8.25e-06	8.25e-05	0.00055	0.0255	0.00720184	0.2	0.00522865
-1476.84	0.0197037	0.33241	0.0800546	0.285195	0.282637	0.5	0	0.1	0.45	0	2.5e-06	0	5.5e-05	0.002475	0	0.000710309	0.21	0.0005065
-1476.87	0.133407	0.257719	1.15791e-15	0.333665	0.275209	0.5	0.15	0.25	0.1	0.1	2.5e-06	8.25e-06	0.0001375	0.00055	0.0255	0.0072038	0.22	0.00523965
-1476.93	0.134696	0.256709	1.86052e-11	0.333366	0.275229	0.5	0.15	0.35	0.1	0.1	2.5e-06	8.25e-06	0.0001925	0.00055	0.0255	0.00720415	0.24	0.00525065
-1476.98	0.13593	0.255741	1.47598e-12	0.333031	0.275298	0.5	0.15	0.45	0.1	0.1	2.5e-06	8.25e-06	0.0002475	0.00055	0.0255	0.00720572	0.26	0.00526165
-1477	0.0501639	0.316859	0.065314	0.284697	0.282966	0.5	0.05	0.1	0.45	0	2.5e-06	2.75e-06	5.5e-05	0.002475	0	0.000709214	0.22	0.00050705
-1477.01	0.136163	0.2556	0	0.332961	0.275276	0.5	0.15	0.5	0.1	0.1	2.5e-06	8.25e-06	0.000275	0.00055	0.0255	0.00720512	0.27	0.00526715
-1477.13	1.14011e-12	0.370304	0.0105641	0.346068	0.273064	0.5	0	0.25	0.1	0.1	2.5e-06	0	0.0001375	0.00055	0.0255	0.00715492	0.19	0.005238
-1477.17	0.0765042	0.303313	0.052754	0.284378	0.283051	0.5	0.1	0.1	0.45	0	2.5e-06	5.5e-06	5.5e-05	0.002475	0	0.000708596	0.23	0.0005076
-1477.22	0.304108	1.17973e-19	0.226492	0.351666	0.117734	0.5	0	0.15	0.5	0.1	2.5e-06	0	8.25e-05	0.00275	0.0255	0.00398874	0.25	0.005667
-1477.23	0.304148	9.63904e-13	0.226497	0.351632	0.117723	0.5	0.05	0.15	0.5	0.1	2.5e-06	2.75e-06	8.25e-05	0.00275	0.0255	0.00398837	0.26	0.00566755
-1477.24	0.304284	8.07718e-15	0.226307	0.351618	0.117791	0.5	0.1	0.15	0.5	0.1	2.5e-06	5.5e-06	8.25e-05	0.00275	0.0255	0.00399005	0.27	0.0056681
-1477.25	0.304317	8.84673e-12	0.226265	0.351693	0.117725	0.5	0.15	0.15	0.5	0.1	2.5e-06	8.25e-06	8.25e-05	0.00275	0.0255	0.00398857	0.28	0.00566865
-1477.27	0.304467	0	0.226102	0.351726	0.117705	0.5	0.25	0.15	0.5	0.1	2.5e-06	1.375e-05	8.25e-05	0.00275	0.0255	0.00398815	0.3	0.00566975
-1477.28	0.30462	0	0.225929	0.351759	0.117692	0.5	0.35	0.15	0.5	0.1	2.5e-06	1.925e-05	8.25e-05	0.00275	0.0255	0.00398788	0.32	0.00567085
-1477.3	0.304745	2.64651e-13	0.225885	0.351645	0.117724	0.5	0.45	0.15	0.5	0.1	2.5e-06	2.475e-05	8.25e-05	0.00275	0.0255	0.00398839	0.34	0.00567195
-1477.31	0.304826	1.2005e-16	0.225723	0.351786	0.117664	0.5	0.5	0.15	0.5	0.1	2.5e-06	2.75e-05	8.25e-05	0.00275	0.0255	0.00398724	0.35	0.0056725
-1477.34	1.30858e-11	0.372886	0.00425223	0.350585	0.272277	0.5	0	0.35	0.1	0.1	2.5e-06	0	0.0001925	0.00055	0.0255	0.0071367	0.21	0.005249
-1477.35	3.63446e-13	0.374345	1.65297e-13	0.353707	0.271948	0.5	0	0.45	0.1	0.1	2.5e-06	0	0.0002475	0.00055	0.0255	0.0071292	0.23	0.00526
-1477.35	1.6374e-12	0.374593	2.98476e-14	0.353468	0.271939	0.5	0	0.5	0.1	0.1	2.5e-06	0	0.000275	0.00055	0.0255	0.00712886	0.24	0.0052655
-1477.36	0.262359	0.0936758	0.0385328	0.32966	0.275772	0.5	0.25	0.05	0.1	0.1	2.5e-06	1.375e-05	2.75e-05	0.00055	0.0255	0.00721651	0.2	0.00521875
-1477.36	0.0925474	0.300421	0.0396304	0.284469	0.282931	0.5	0.15	0.1	0.45	0	2.5e-06	8.25e-06	5.5e-05	0.002475	0	0.000708951	0.24	0.00050815
-1477.42	0.324921	4.21106e-23	0.0698572	0.32919	0.276032	0.5	0.35	0.05	0.1	0.1	2.5e-06	1.925e-05	2.75e-05	0.00055	0.0255	0.0072226	0.22	0.00521985
-1477.42	0.325142	1.02288e-13	0.0696414	0.32917	0.276046	0.5	0.45	0.05	0.1	0.1	2.5e-06	2.475e-05	2.75e-05	0.00055	0.0255	0.00722295	0.24	0.00522095
-1477.42	0.325147	7.72371e-14	0.0696883	0.329123	0.276042	0.5	0.5	0.05	0.1	0.1	2.5e-06	2.75e-05	2.75e-05	0.00055	0.0255	0.00722282	0.25	0.0052215
-1477.53	0.188223	0.206117	3.31206e-15	0.33003	0.27563	0.5	0.25	0.1	0.1	0.1	2.5e-06	1.375e-05	5.5e-05	0.00055	0.0255	0.00721338	0.21	0.00522425
-1477.55	0.189012	0.205369	1.03902e-12	0.329964	0.275655	0.5	0.25	0.15	0.1	0.1	2.5e-06	1.375e-05	8.25e-05	0.00055	0.0255	0.00721398	0.22	0.00522975
-1477.59	0.190465	0.20408	1.63675e-18	0.329778	0.275677	0.5	0.25	0.25	0.1	0.1	2.5e-06	1.375e-05	0.0001375	0.00055	0.0255	0.00721442	0.24	0.00524075
-1477.64	0.191859	0.202855	1.45284e-13	0.329609	0.275678	0.5	0.25	0.35	0.1	0.1	2.5e-06	1.375e-05	0.0001925	0.00055	0.0255	0.00721435	0.26	0.00525175
-1477.69	0.192844	0.201961	3.55416e-15	0.329547	0.275648	0.5	0.25	0.45	0.1	0.1	2.5e-06	1.375e-05	0.0002475	0.00055	0.0255	0.00721353	0.28	0.00526275
-1477.72	0.192862	0.202097	1.3097e-17	0.329316	0.275725	0.5	0.25	0.5	0.1	0.1	2.5e-06	1.375e-05	0.000275	0.00055	0.0255	0.00721537	0.29	0.00526825
-1477.79	0.126003	0.287974	0.0192441	0.28433	0.282448	0.5	0.25	0.1	0.45	0	2.5e-06	1.375e-05	5.5e-05	0.002475	0	0.000709051	0.26	0.00050925
-1477.91	0.0889653	0.343265	1.71254e-16	0.284628	0.283141	0.5	0.25	0.15	0.45	0	2.5e-06	1.375e-05	8.25e-05	0.002475	0	0.000709398	0.27	0.00051475
-1477.92	0.0919822	0.340312	3.32214e-15	0.284541	0.283165	0.5	0.25	0.25	0.45	0	2.5e-06	1.375e-05	0.0001375	0.002475	0	0.000709147	0.29	0.00052575
-1477.94	0.0941924	0.338292	6.43795e-16	0.28454	0.282975	0.5	0.25	0.35	0.45	0	2.5e-06	1.375e-05	0.0001925	0.002475	0	0.000709124	0.31	0.00053675
-1477.97	0.0958381	0.336765	0	0.284329	0.283068	0.5	0.25	0.45	0.45	0	2.5e-06	1.375e-05	0.0002475	0.002475	0	0.000708584	0.33	0.00054775
-1477.97	0.0262968	0.389272	0.0157988	0.284616	0.284017	0.5	0.15	0.15	0.45	0	2.5e-06	8.25e-06	8.25e-05	0.002475	0	0.000709004	0.25	0.00051365
-1477.98	0.0964068	0.336268	0	0.284323	0.283002	0.5	0.25	0.5	0.45	0	2.5e-06	1.375e-05	0.000275	0.002475	0	0.000708565	0.34	0.00055325
-1478.08	0	0.400833	0.0308381	0.284783	0.283546	0.5	0.1	0.15	0.45	0	2.5e-06	5.5e-06	8.25e-05	0.002475	0	0.000709587	0.24	0.0005131
-1478.12	0	0.429475	0	0.284882	0.285643	0.5	0.15	0.5	0.45	0	2.5e-06	8.25e-06	0.000275	0.002475	0	0.000708625	0.32	0.00055215
-1478.14	1.47278e-17	0.429292	1.08381e-17	0.285046	0.285663	0.5	0.15	0.45	0.45	0	2.5e-06	8.25e-06	0.0002475	0.002475	0	0.00070903	0.31	0.00054665
-1478.18	0.22247	0.174204	2.20437e-22	0.327397	0.275929	0.5	0.35	0.1	0.1	0.1	2.5e-06	1.925e-05	5.5e-05	0.00055	0.0255	0.00722017	0.23	0.00522535
-1478.2	0.223285	0.173389	1.84055e-13	0.327443	0.275883	0.5	0.35	0.15	0.1	0.1	2.5e-06	1.925e-05	8.25e-05	0.00055	0.0255	0.00721902	0.24	0.00523085
-1478.2	3.72379e-17	0.428824	1.17771e-17	0.284734	0.286442	0.5	0.15	0.35	0.45	0	2.5e-06	8.25e-06	0.0001925	0.002475	0	0.000708254	0.29	0.00053565
-1478.22	1.89427e-11	0.426435	0.00342513	0.284892	0.285248	0.5	0.15	0.25	0.45	0	2.5e-06	8.25e-06	0.0001375	0.002475	0	0.000709097	0.27	0.00052465
-1478.24	0.224223	0.17261	2.50728e-11	0.327211	0.275956	0.5	0.35	0.25	0.1	0.1	2.5e-06	1.925e-05	0.0001375	0.00055	0.0255	0.00722072	0.26	0.00524185
-1478.29	0.225053	0.171999	3.6931e-12	0.326987	0.275962	0.5	0.35	0.35	0.1	0.1	2.5e-06	1.925e-05	0.0001925	0.00055	0.0255	0.00722075	0.28	0.00525285
-1478.32	1.52382e-14	0.379471	0.0534317	0.284343	0.282753	0.5	0.05	0.15	0.45	0	2.5e-06	2.75e-06	8.25e-05	0.002475	0	0.000709201	0.23	0.00051255
-1478.33	0.225771	0.171333	1.46614e-12	0.326907	0.275989	0.5	0.35	0.45	0.1	0.1	2.5e-06	1.925e-05	0.0002475	0.00055	0.0255	0.00722139	0.3	0.00526385
-1478.35	0.226318	0.170795	8.56234e-12	0.326904	0.275983	0.5	0.35	0.5	0.1	0.1	2.5e-06	1.925e-05	0.000275	0.00055	0.0255	0.00722122	0.31	0.00526935
-1478.36	0.154137	0.276132	0.00396618	0.283703	0.282063	0.5	0.35	0.1	0.45	0	2.5e-06	1.925e-05	5.5e-05	0.002475	0	0.000708083	0.28	0.00051035
-1478.37	0.149626	0.284435	0	0.284021	0.281918	0.5	0.35	0.15	0.45	0	2.5e-06	1.925e-05	8.25e-05	0.002475	0	0.000708801	0.29	0.00051585
-1478.4	0.151707	0.282425	1.78175e-12	0.283815	0.282053	0.5	0.35	0.25	0.45	0	2.5e-06	1.925e-05	0.0001375	0.002475	0	0.000708258	0.31	0.00052685
-1478.44	0.153165	0.281089	3.79414e-12	0.283674	0.282072	0.5	0.35	0.35	0.45	0	2.5e-06	1.925e-05	0.0001925	0.002475	0	0.000707887	0.33	0.00053785
-1478.49	0.154688	0.2796	0	0.283856	0.281856	0.5	0.35	0.45	0.45	0	2.5e-06	1.925e-05	0.0002475	0.002475	0	0.000708312	0.35	0.00054885
-1478.51	0.155058	0.279324	1.12642e-15	0.283998	0.281619	0.5	0.35	0.5	0.45	0	2.5e-06	1.925e-05	0.000275	0.002475	0	0.000708661	0.36	0.00055435
-1478.79	0.24518	0.153332	8.85455e-17	0.325368	0.27612	0.5	0.45	0.1	0.1	0.1	2.5e-06	2.475e-05	5.5e-05	0.00055	0.0255	0.00722442	0.25	0.00522645
-1478.8	0.245526	0.152976	0	0.325377	0.276121	0.5	0.45	0.15	0.1	0.1	2.5e-06	2.475e-05	8.25e-05	0.00055	0.0255	0.00722443	0.26	0.00523195
-1478.83	8.4357e-17	0.358961	0.0752408	0.284263	0.281535	0.5	0	0.15	0.45	0	2.5e-06	0	8.25e-05	0.002475	0	0.000709758	0.22	0.000512
-1478.84	0.246763	0.151762	7.01831e-13	0.325339	0.276135	0.5	0.45	0.25	0.1	0.1	2.5e-06	2.475e-05	0.0001375	0.00055	0.0255	0.00722476	0.28	0.00524295
-1478.88	0.24739	0.151248	2.61933e-11	0.325245	0.276117	0.5	0.45	0.35	0.1	0.1	2.5e-06	2.475e-05	0.0001925	0.00055	0.0255	0.00722422	0.3	0.00525395
-1478.92	0.24761	0.151169	2.93902e-12	0.325048	0.276172	0.5	0.45	0.45	0.1	0.1	2.5e-06	2.475e-05	0.0002475	0.00055	0.0255	0.00722552	0.32	0.00526495
-1478.94	0.247907	0.150929	8.15997e-18	0.324994	0.276169	0.5	0.45	0.5	0.1	0.1	2.5e-06	2.475e-05	0.000275	0.00055	0.0255	0.00722542	0.33	0.00527045
-1479.08	0.253868	0.145326	2.39396e-14	0.324623	0.276183	0.5	0.5	0.1	0.1	0.1	2.5e-06	2.75e-05	5.5e-05	0.00055	0.0255	0.00722585	0.26	0.005227
-1479.09	0.254369	0.144861	1.50473e-15	0.324565	0.276205	0.5	0.5	0.15	0.1	0.1	2.5e-06	2.75e-05	8.25e-05	0.00055	0.0255	0.00722636	0.27	0.0052325
-1479.1	0.187684	0.247628	2.53462e-21	0.283441	0.281247	0.5	0.45	0.1	0.45	0	2.5e-06	2.475e-05	5.5e-05	0.002475	0	0.000708115	0.3	0.00051145
-1479.11	0.188627	0.246728	2.4142e-18	0.283442	0.281204	0.5	0.45	0.15	0.45	0	2.5e-06	2.475e-05	8.25e-05	0.002475	0	0.000708096	0.31	0.00051695
-1479.12	0.254881	0.144488	3.9491e-12	0.324438	0.276193	0.5	0.5	0.25	0.1	0.1	2.5e-06	2.75e-05	0.0001375	0.00055	0.0255	0.00722597	0.29	0.0052435
-1479.15	0.189939	0.245475	3.66816e-17	0.283332	0.281254	0.5	0.45	0.25	0.45	0	2.5e-06	2.475e-05	0.0001375	0.002475	0	0.000707797	0.33	0.00052795
-1479.16	0.255555	0.143844	4.98375e-12	0.324352	0.27625	0.5	0.5	0.35	0.1	0.1	2.5e-06	2.75e-05	0.0001925	0.00055	0.0255	0.00722735	0.31	0.0052545
-1479.19	0.191173	0.244352	5.84111e-11	0.28353	0.280944	0.5	0.45	0.35	0.45	0	2.5e-06	2.475e-05	0.0001925	0.002475	0	0.000708263	0.35	0.00053895
-1479.2	0.25614	0.143373	3.54892e-13	0.324247	0.27624	0.5	0.5	0.45	0.1	0.1	2.5e-06	2.75e-05	0.0002475	0.00055	0.0255	0.00722705	0.33	0.0052655
-1479.22	0.25611	0.143546	2.24299e-14	0.324132	0.276212	0.5	0.5	0.5	0.1	0.1	2.5e-06	2.75e-05	0.000275	0.00055	0.0255	0.00722627	0.34	0.005271
-1479.25	0.192102	0.243475	6.31786e-18	0.283533	0.28089	0.5	0.45	0.45	0.45	0	2.5e-06	2.475e-05	0.0002475	0.002475	0	0.00070825	0.37	0.00054995
-1479.28	0.192509	0.243098	2.00411e-12	0.283463	0.280931	0.5	0.45	0.5	0.45	0	2.5e-06	2.475e-05	0.000275	0.002475	0	0.000708068	0.38	0.00055545
-1479.45	0.188266	0.148503	0.0455791	0.35272	0.264932	0.5	0	0	0.1	0.15	2.5e-06	0	0	0.00055	0.03825	0.0103281	0.15	0.0077605
-1479.47	1.75962e-14	0.405796	0.0264962	0.283669	0.284039	0.5	0.1	0.25	0.45	0	2.5e-06	5.5e-06	0.0001375	0.002475	0	0.000707957	0.26	0.0005241
-1479.52	0.202317	0.233596	3.14795e-18	0.283589	0.280498	0.5	0.5	0.1	0.45	0	2.5e-06	2.75e-05	5.5e-05	0.002475	0	0.000708812	0.31	0.000512
-1479.54	0.203109	0.232839	4.93024e-22	0.283345	0.280707	0.5	0.5	0.15	0.45	0	2.5e-06	2.75e-05	8.25e-05	0.002475	0	0.00070819	0.32	0.0005175
-1479.57	0.204541	0.231405	2.37575e-15	0.283311	0.280744	0.5	0.5	0.25	0.45	0	2.5e-06	2.75e-05	0.0001375	0.002475	0	0.000708069	0.34	0.0005285
-1479.62	0.205679	0.230351	6.07224e-13	0.283348	0.280622	0.5	0.5	0.35	0.45	0	2.5e-06	2.75e-05	0.0001925	0.002475	0	0.000708135	0.36	0.0005395
-1479.63	0.320832	1.02274e-16	0.0643056	0.349381	0.265481	0.5	0.05	0	0.1	0.15	2.5e-06	2.75e-06	0	0.00055	0.03825	0.0103476	0.16	0.00776105
-1479.64	0.320906	1.49534e-15	0.0642044	0.349381	0.265509	0.5	0.1	0	0.1	0.15	2.5e-06	5.5e-06	0	0.00055	0.03825	0.0103487	0.17	0.0077616
-1479.64	0.320964	1.0301e-13	0.0641792	0.349362	0.265495	0.5	0.15	0	0.1	0.15	2.5e-06	8.25e-06	0	0.00055	0.03825	0.0103481	0.18	0.00776215
-1479.65	0.321148	0	0.0640977	0.349255	0.265499	0.5	0.25	0	0.1	0.15	2.5e-06	1.375e-05	0	0.00055	0.03825	0.0103482	0.2	0.00776325
-1479.65	0.303636	1.55834e-12	0.228788	0.356957	0.110619	0.5	0	0.15	0.5	0.15	2.5e-06	0	8.25e-05	0.00275	0.03825	0.00523245	0.26	0.008217
-1479.66	0.321381	8.28222e-13	0.0638933	0.349223	0.265502	0.5	0.35	0	0.1	0.15	2.5e-06	1.925e-05	0	0.00055	0.03825	0.0103483	0.22	0.00776435
-1479.66	0.3037	1.62109e-12	0.228796	0.356814	0.11069	0.5	0.05	0.15	0.5	0.15	2.5e-06	2.75e-06	8.25e-05	0.00275	0.03825	0.00523477	0.27	0.00821755
-1479.67	0.321576	1.9031e-07	0.0636772	0.349243	0.265503	0.5	0.45	0	0.1	0.15	2.5e-06	2.475e-05	0	0.00055	0.03825	0.0103484	0.24	0.00776545
-1479.67	0.321637	9.67044e-13	0.0635838	0.349275	0.265504	0.5	0.5	0	0.1	0.15	2.5e-06	2.75e-05	0	0.00055	0.03825	0.0103484	0.25	0.007766
-1479.67	0.303718	0	0.22875	0.356848	0.110683	0.5	0.1	0.15	0.5	0.15	2.5e-06	5.5e-06	8.25e-05	0.00275	0.03825	0.00523458	0.28	0.0082181
-1479.68	0.206358	0.229831	1.40084e-11	0.283219	0.280592	0.5	0.5	0.45	0.45	0	2.5e-06	2.75e-05	0.0002475	0.002475	0	0.000707803	0.38	0.0005505
-1479.68	0.303818	1.5295e-11	0.228619	0.356922	0.110641	0.5	0.15	0.15	0.5	0.15	2.5e-06	8.25e-06	8.25e-05	0.00275	0.03825	0.00523319	0.29	0.00821865
-1479.7	0.304059	0	0.228399	0.356943	0.110599	0.5	0.25	0.15	0.5	0.15	2.5e-06	1.375e-05	8.25e-05	0.00275	0.03825	0.0052316	0.31	0.00821975
-1479.71	0.206879	0.229299	0	0.283177	0.280645	0.5	0.5	0.5	0.45	0	2.5e-06	2.75e-05	0.000275	0.002475	0	0.000707685	0.39	0.000556
-1479.72	0.304121	0	0.228296	0.356958	0.110625	0.5	0.35	0.15	0.5	0.15	2.5e-06	1.925e-05	8.25e-05	0.00275	0.03825	0.00523263	0.33	0.00822085
-1479.74	0.304271	1.00762e-17	0.228131	0.357032	0.110566	0.5	0.45	0.15	0.5	0.15	2.5e-06	2.475e-05	8.25e-05	0.00275	0.03825	0.00523056	0.35	0.00822195
-1479.75	0.304393	6.89858e-15	0.228054	0.357005	0.110547	0.5	0.5	0.15	0.5	0.15	2.5e-06	2.75e-05	8.25e-05	0.00275	0.03825	0.00522978	0.36	0.0082225
-1480.19	0.303411	4.63311e-22	0.229615	0.375065	0.091909	0.5	0	0.15	0.5	0.5	2.5e-06	0	8.25e-05	0.00275	0.1275	0.0127695	0.33	0.026067
-1480.2	0.303541	6.2853e-12	0.22948	0.37505	0.0919288	0.5	0.05	0.15	0.5	0.5	2.5e-06	2.75e-06	8.25e-05	0.00275	0.1275	0.012772	0.34	0.0260676
-1480.21	0.303559	1.20684e-14	0.22954	0.374931	0.0919696	0.5	0.1	0.15	0.5	0.5	2.5e-06	5.5e-06	8.25e-05	0.00275	0.1275	0.0127769	0.35	0.0260681
-1480.22	0.303616	2.02894e-11	0.22945	0.374956	0.0919781	0.5	0.15	0.15	0.5	0.5	2.5e-06	8.25e-06	8.25e-05	0.00275	0.1275	0.012778	0.36	0.0260686
-1480.24	0.303868	0	0.229176	0.375013	0.0919433	0.5	0.25	0.15	0.5	0.5	2.5e-06	1.375e-05	8.25e-05	0.00275	0.1275	0.0127737	0.38	0.0260698
-1480.26	0.30399	8.35381e-12	0.229014	0.375066	0.0919295	0.5	0.35	0.15	0.5	0.5	2.5e-06	1.925e-05	8.25e-05	0.00275	0.1275	0.0127721	0.4	0.0260708
-1480.28	0.304073	3.60375e-12	0.22895	0.375093	0.0918838	0.5	0.45	0.15	0.5	0.5	2.5e-06	2.475e-05	8.25e-05	0.00275	0.1275	0.0127663	0.42	0.0260719
-1480.28	0.304174	7.94152e-12	0.228836	0.375115	0.0918752	0.5	0.5	0.15	0.5	0.5	2.5e-06	2.75e-05	8.25e-05	0.00275	0.1275	0.0127653	0.43	0.0260725
-1480.33	0.303379	0	0.229765	0.373644	0.0932116	0.5	0	0.15	0.5	0.45	2.5e-06	0	8.25e-05	0.00275	0.11475	0.0117433	0.32	0.023517
-1480.34	0.303455	4.60313e-12	0.229681	0.373738	0.093126	0.5	0.05	0.15	0.5	0.45	2.5e-06	2.75e-06	8.25e-05	0.00275	0.11475	0.0117337	0.33	0.0235176
-1480.36	0.303564	9.70876e-12	0.229563	0.373652	0.0932209	0.5	0.1	0.15	0.5	0.45	2.5e-06	5.5e-06	8.25e-05	0.00275	0.11475	0.0117443	0.34	0.0235181
-1480.37	0.303668	1.765e-11	0.229486	0.373703	0.093144	0.5	0.15	0.15	0.5	0.45	2.5e-06	8.25e-06	8.25e-05	0.00275	0.11475	0.0117357	0.35	0.0235187
-1480.39	0.303816	0	0.229345	0.373666	0.093173	0.5	0.25	0.15	0.5	0.45	2.5e-06	1.375e-05	8.25e-05	0.00275	0.11475	0.0117389	0.37	0.0235197
-1480.41	0.303909	2.50324e-11	0.229182	0.373751	0.0931579	0.5	0.35	0.15	0.5	0.45	2.5e-06	1.925e-05	8.25e-05	0.00275	0.11475	0.0117374	0.39	0.0235209
-1480.42	0.304147	1.67468e-12	0.228945	0.373804	0.0931044	0.5	0.45	0.15	0.5	0.45	2.5e-06	2.475e-05	8.25e-05	0.00275	0.11475	0.0117313	0.41	0.0235219
-1480.43	0.304189	4.74124e-14	0.228943	0.37365	0.0932188	0.5	0.5	0.15	0.5	0.45	2.5e-06	2.75e-05	8.25e-05	0.00275	0.11475	0.011744	0.42	0.0235225
[truncated: 2,097 more rows]
